# Supplementary material for: Bis(acetato-κO)bis­(pyridine-2-aldoxime-κ2 N,N′)nickel(II)
Source: Acta Crystallogr Sect E Struct Rep Online. 2012 Apr 13;68(Pt 5):m554. doi: 10.1107/S1600536812014377 (PMC3344309; doi:10.1107/S1600536812014377)
Supplement: Supplementary file 1 [file e-68-0m554-sup1.cif]

##############################################################################
#                                                                            #
# This CIF contains the data in a paper accepted for publication in          #
# Acta Crystallographica Section E. It conforms to the requirements of       #
# Notes for Authors for Acta Crystallographica Section E, and has been       #
# peer reviewed under the auspices of the IUCr Commission on Journals.       #
#                                                                            #
# Full details of the Crystallographic Information File format               #
# are given in the paper "The Crystallographic Information File (CIF):       #
# a New Standard Archive File for Crystallography" by S. R. Hall, F. H.      #
# Allen and I. D. Brown [Acta Cryst. (1991), A47, 655-685].                  #
#                                                                            #
# The current version of the core CIF dictionary is obtainable from          #
# ftp://ftp.iucr.org/pub/cif_core.dic.                                       #
#                                                                            #
# Software is freely available for graphical display of the structure(s)     #
# in this CIF. For information consult the CIF software page                 #
# http://www.iucr.org/resources/cif/software.                                #
#                                                                            #
# This file may be used for bona fide research purposes within the           #
# scientific community so long as proper attribution is given to the journal # 
# article from which it was obtained.                                        #
#                                                                            #
##############################################################################
data_I
_audit_creation_method     SHELXL-97
_chemical_name_systematic
;
Bis(acetato-\k<i>O</i>)bis(pyridine-2-aldoxime-
\k^2^<i>N</i>,<i>N</i>')nickel(II)
;
_chemical_name_common     ?
_chemical_formula_moiety     'C16 H18 N4 Ni O6'
_chemical_formula_sum     'C16 H18 N4 Ni O6'
_chemical_formula_iupac     '[Ni (C2 H3 O2)2 (C6 H6 N2 O)2]'
_chemical_formula_weight     421.05
_chemical_melting_point     ?
_symmetry_cell_setting     monoclinic
_symmetry_space_group_name_H-M     'P 21/c'
_symmetry_space_group_name_Hall     '-P 2ybc'
loop_
    _symmetry_equiv_pos_as_xyz
    'x, y, z'
    '-x, y+1/2, -z+1/2'
    '-x, -y, -z'
    'x, -y-1/2, z-1/2'
_cell_length_a     8.649(4)
_cell_length_b     13.707(7)
_cell_length_c     17.775(7)
_cell_angle_alpha     90.00
_cell_angle_beta     119.051(17)
_cell_angle_gamma     90.00
_cell_volume     1842.1(15)
_cell_formula_units_Z     4
_cell_measurement_reflns_used     1810
_cell_measurement_theta_min     2.6938
_cell_measurement_theta_max     27.4526
_cell_measurement_temperature     293(2)
_exptl_crystal_description     'Prism'
_exptl_crystal_colour     'light purple'
_exptl_crystal_size_max     0.2000
_exptl_crystal_size_mid     0.2000
_exptl_crystal_size_min     0.2000
_exptl_crystal_density_diffrn     1.518
_exptl_crystal_density_meas     ?
_exptl_crystal_density_method     'not measured'
_exptl_crystal_F_000     872
_exptl_absorpt_coefficient_mu     1.094
_exptl_absorpt_correction_type     multi-scan
_exptl_absorpt_process_details     '(CrystalClear; Rigaku, 2007)'
_exptl_absorpt_correction_T_min     0.8091
_exptl_absorpt_correction_T_max     1.0000
_exptl_special_details
;
;
_diffrn_ambient_temperature     293(2)
_diffrn_radiation_type     MoK\a
_diffrn_radiation_wavelength     0.71073
_diffrn_radiation_source     'fine-focus sealed tube'
_diffrn_radiation_monochromator     graphite
_diffrn_measurement_device_type     'Rigaku Mercury2'
_diffrn_measurement_method     'CCD_Profile_fitting'
_diffrn_detector_area_resol_mean     13.6612
_diffrn_reflns_number     14112
_diffrn_reflns_av_R_equivalents     0.0354
_diffrn_reflns_av_sigmaI/netI     0.0360
_diffrn_reflns_theta_min     2.62
_diffrn_reflns_theta_max     27.49
_diffrn_reflns_theta_full     27.49
_diffrn_measured_fraction_theta_max     0.997
_diffrn_measured_fraction_theta_full     0.997
_diffrn_reflns_limit_h_min     -9
_diffrn_reflns_limit_h_max     11
_diffrn_reflns_limit_k_min     -16
_diffrn_reflns_limit_k_max     17
_diffrn_reflns_limit_l_min     -23
_diffrn_reflns_limit_l_max     23
_refine_special_details
;
Refinement of <i>F</i>^2^ against ALL reflections. The weighted <i>R</i>-factor
<i>wR</i> and goodness of fit <i>S</i> are based on <i>F</i>^2^, conventional
<i>R</i>-factors <i>R</i> are based on <i>F</i>, with <i>F</i> set to zero for
negative <i>F</i>^2^. The threshold expression of <i>F</i>^2^ >
\s(<i>F</i>^2^) is used only for calculating <i>R</i>-factors(gt) <i>etc</i>.
and is not relevant to the choice of reflections for refinement.
<i>R</i>-factors based on <i>F</i>^2^ are statistically about twice as large
as those based on <i>F</i>, and <i>R</i>- factors based on ALL data will be
even larger.
;
_reflns_number_total     4207
_reflns_number_gt     3298
_reflns_threshold_expression     I>2sigma(I)
_refine_ls_structure_factor_coef     Fsqd
_refine_ls_matrix_type     full
_refine_ls_R_factor_all     0.0599
_refine_ls_R_factor_gt     0.0442
_refine_ls_wR_factor_gt     0.1046
_refine_ls_wR_factor_ref     0.1134
_refine_ls_goodness_of_fit_ref     1.075
_refine_ls_restrained_S_all     1.075
_refine_ls_number_reflns     4207
_refine_ls_number_parameters     244
_refine_ls_number_restraints     0
_refine_ls_hydrogen_treatment     constr
_refine_ls_weighting_scheme     calc
_refine_ls_weighting_details
         'calc w=1/[\s^2^(Fo^2^)+(0.0526P)^2^+0.2764P] where P=(Fo^2^+2Fc^2^)/3'
_atom_sites_solution_hydrogens     geom
_atom_sites_solution_primary     direct
_atom_sites_solution_secondary     difmap
_refine_ls_shift/su_max     0.001
_refine_ls_shift/su_mean     0.000
_refine_diff_density_max     0.350
_refine_diff_density_min     -0.372
_refine_ls_extinction_method     none
_refine_ls_extinction_coef     ?
loop_
    _atom_type_symbol
    _atom_type_description
    _atom_type_scat_dispersion_real
    _atom_type_scat_dispersion_imag
    _atom_type_scat_source
    'C' 'C' 0.0033 0.0016
                         'International Tables Vol C Tables 4.2.6.8 and 6.1.1.4'
    'H' 'H' 0.0000 0.0000
                         'International Tables Vol C Tables 4.2.6.8 and 6.1.1.4'
    'N' 'N' 0.0061 0.0033
                         'International Tables Vol C Tables 4.2.6.8 and 6.1.1.4'
    'Ni' 'Ni' 0.3393 1.1124
                         'International Tables Vol C Tables 4.2.6.8 and 6.1.1.4'
    'O' 'O' 0.0106 0.0060
                         'International Tables Vol C Tables 4.2.6.8 and 6.1.1.4'
_computing_data_collection     'CrystalClear (Rigaku, 2007)'
_computing_cell_refinement     'CrystalClear (Rigaku, 2007)'
_computing_data_reduction     'CrystalClear (Rigaku, 2007)'
_computing_structure_solution     'SHELXS97 (Sheldrick, 2008)'
_computing_structure_refinement     'SHELXL97 (Sheldrick, 2008)'
_computing_molecular_graphics     'WinGX (Farrugia, 1999)'
_computing_publication_material     'publCIF (Westrip, 2010)'
loop_
    _atom_site_type_symbol
    _atom_site_label
    _atom_site_fract_x
    _atom_site_fract_y
    _atom_site_fract_z
    _atom_site_U_iso_or_equiv
    _atom_site_adp_type
    _atom_site_calc_flag
    _atom_site_refinement_flags
    _atom_site_occupancy
    _atom_site_symmetry_multiplicity
    _atom_site_disorder_assembly
    _atom_site_disorder_group
    Ni Ni1 0.00171(4) 0.80019(2) 0.15100(2) 0.03476(13) Uani d . 1 1 . .
    O O3 0.3495(3) 0.88769(19) 0.33957(15) 0.0740(7) Uani d . 1 1 . .
    O O5 -0.4089(3) 0.87646(17) 0.10176(16) 0.0686(7) Uani d . 1 1 . .
    O O6 -0.1317(2) 0.92515(14) 0.14997(13) 0.0499(5) Uani d . 1 1 . .
    O O1 0.3372(3) 0.92561(17) 0.19987(14) 0.0627(6) Uani d . 1 1 . .
    H H1A 0.3453 0.9146 0.2470 0.094 Uiso calc R 1 1 . .
    O O4 0.1120(3) 0.79396(15) 0.28287(12) 0.0531(5) Uani d . 1 1 . .
    O O2 -0.3346(2) 0.70350(14) 0.13957(13) 0.0493(5) Uani d . 1 1 . .
    H H2A -0.3671 0.7602 0.1271 0.074 Uiso calc R 1 1 . .
    N N3 0.1359(3) 0.67005(16) 0.15232(14) 0.0391(5) Uani d . 1 1 . .
    N N2 0.1841(3) 0.88691(16) 0.13709(15) 0.0408(5) Uani d . 1 1 . .
    N N1 -0.1082(3) 0.80866(15) 0.01696(14) 0.0370(5) Uani d . 1 1 . .
    N N4 -0.1728(3) 0.69206(16) 0.14512(14) 0.0385(5) Uani d . 1 1 . .
    C C15 -0.3523(4) 1.0447(2) 0.1205(2) 0.0618(8) Uani d . 1 1 . .
    H H15A -0.4773 1.0458 0.1004 0.093 Uiso calc R 1 1 . .
    H H15B -0.3272 1.0807 0.0813 0.093 Uiso calc R 1 1 . .
    H H15C -0.2909 1.0738 0.1766 0.093 Uiso calc R 1 1 . .
    C C3 -0.2199(5) 0.8366(3) -0.1565(2) 0.0603(8) Uani d . 1 1 . .
    H H3A -0.2570 0.8451 -0.2147 0.072 Uiso calc R 1 1 . .
    C C16 -0.2919(4) 0.9406(2) 0.12523(19) 0.0482(7) Uani d . 1 1 . .
    C C7 0.2866(3) 0.6588(2) 0.14993(18) 0.0443(6) Uani d . 1 1 . .
    H H7A 0.3472 0.7145 0.1490 0.053 Uiso calc R 1 1 . .
    C C4 -0.0615(4) 0.8770(2) -0.0945(2) 0.0558(8) Uani d . 1 1 . .
    H H4A 0.0081 0.9139 -0.1104 0.067 Uiso calc R 1 1 . .
    C C11 0.0493(3) 0.5883(2) 0.15438(18) 0.0428(6) Uani d . 1 1 . .
    C C2 -0.3204(4) 0.7842(2) -0.1307(2) 0.0547(8) Uani d . 1 1 . .
    H H2B -0.4277 0.7574 -0.1711 0.066 Uiso calc R 1 1 . .
    C C14 0.2413(4) 0.8323(2) 0.34460(18) 0.0436(6) Uani d . 1 1 . .
    C C1 -0.2604(3) 0.7717(2) -0.04356(18) 0.0450(6) Uani d . 1 1 . .
    H H1B -0.3294 0.7358 -0.0266 0.054 Uiso calc R 1 1 . .
    C C13 0.2694(4) 0.8122(2) 0.4337(2) 0.0619(9) Uani d . 1 1 . .
    H H13A 0.1793 0.7685 0.4302 0.093 Uiso calc R 1 1 . .
    H H13B 0.2633 0.8723 0.4599 0.093 Uiso calc R 1 1 . .
    H H13C 0.3835 0.7829 0.4679 0.093 Uiso calc R 1 1 . .
    C C5 -0.0093(4) 0.86133(19) -0.00854(18) 0.0413(6) Uani d . 1 1 . .
    C C12 -0.1192(4) 0.6044(2) 0.15257(19) 0.0478(7) Uani d . 1 1 . .
    H H12A -0.1846 0.5528 0.1567 0.057 Uiso calc R 1 1 . .
    C C6 0.1540(4) 0.9011(2) 0.06049(19) 0.0463(7) Uani d . 1 1 . .
    H H6A 0.2330 0.9355 0.0491 0.056 Uiso calc R 1 1 . .
    C C9 0.2713(4) 0.4870(2) 0.1523(2) 0.0652(9) Uani d . 1 1 . .
    H H9A 0.3170 0.4256 0.1522 0.078 Uiso calc R 1 1 . .
    C C8 0.3571(4) 0.5693(2) 0.1487(2) 0.0549(8) Uani d . 1 1 . .
    H H8A 0.4611 0.5648 0.1456 0.066 Uiso calc R 1 1 . .
    C C10 0.1161(4) 0.4964(2) 0.1560(2) 0.0607(9) Uani d . 1 1 . .
    H H10A 0.0572 0.4413 0.1595 0.073 Uiso calc R 1 1 . .
loop_
    _atom_site_aniso_label
    _atom_site_aniso_U_11
    _atom_site_aniso_U_22
    _atom_site_aniso_U_33
    _atom_site_aniso_U_12
    _atom_site_aniso_U_13
    _atom_site_aniso_U_23
    Ni1 0.03189(19) 0.0365(2) 0.0371(2) -0.00362(13) 0.01775(15) 0.00059(14)
    O3 0.0659(14) 0.0939(19) 0.0554(14) -0.0353(14) 0.0241(11) -0.0081(13)
    O5 0.0434(12) 0.0570(14) 0.1006(19) 0.0026(10) 0.0311(12) 0.0034(13)
    O6 0.0412(10) 0.0474(11) 0.0631(13) 0.0031(8) 0.0270(9) -0.0046(10)
    O1 0.0501(12) 0.0747(15) 0.0596(14) -0.0285(11) 0.0237(10) -0.0104(11)
    O4 0.0481(11) 0.0691(14) 0.0347(11) -0.0148(10) 0.0142(9) -0.0021(9)
    O2 0.0356(10) 0.0568(13) 0.0626(13) -0.0030(8) 0.0294(9) 0.0071(10)
    N3 0.0350(11) 0.0385(12) 0.0424(13) -0.0019(9) 0.0177(9) 0.0026(10)
    N2 0.0339(11) 0.0389(12) 0.0492(14) -0.0081(9) 0.0197(10) -0.0029(10)
    N1 0.0394(11) 0.0374(12) 0.0374(12) -0.0007(9) 0.0212(9) 0.0016(9)
    N4 0.0326(11) 0.0460(13) 0.0390(12) -0.0071(9) 0.0190(9) 0.0030(10)
    C15 0.0566(18) 0.0544(19) 0.069(2) 0.0126(15) 0.0265(16) -0.0026(16)
    C3 0.078(2) 0.064(2) 0.0404(17) 0.0078(17) 0.0296(16) 0.0033(15)
    C16 0.0484(16) 0.0555(18) 0.0450(16) 0.0083(14) 0.0262(13) 0.0021(13)
    C7 0.0359(13) 0.0438(15) 0.0555(18) 0.0003(12) 0.0239(12) 0.0057(13)
    C4 0.074(2) 0.0536(19) 0.0545(19) 0.0053(15) 0.0422(17) 0.0089(15)
    C11 0.0411(14) 0.0374(14) 0.0460(16) -0.0049(11) 0.0181(12) 0.0027(12)
    C2 0.0577(18) 0.0531(18) 0.0430(17) 0.0019(14) 0.0163(14) -0.0033(14)
    C14 0.0427(14) 0.0414(15) 0.0425(16) 0.0054(12) 0.0174(12) -0.0025(12)
    C1 0.0414(14) 0.0475(16) 0.0422(16) -0.0017(12) 0.0173(12) 0.0017(13)
    C13 0.064(2) 0.073(2) 0.0407(17) -0.0059(16) 0.0194(15) -0.0016(15)
    C5 0.0504(15) 0.0373(14) 0.0450(16) 0.0023(12) 0.0301(13) 0.0005(12)
    C12 0.0435(15) 0.0425(16) 0.0609(19) -0.0096(12) 0.0280(13) 0.0055(13)
    C6 0.0483(15) 0.0457(16) 0.0550(18) -0.0081(12) 0.0331(14) 0.0019(13)
    C9 0.0530(18) 0.0430(17) 0.093(3) 0.0070(14) 0.0307(18) -0.0010(17)
    C8 0.0417(15) 0.0550(18) 0.071(2) 0.0072(13) 0.0297(15) 0.0049(16)
    C10 0.0506(17) 0.0384(16) 0.089(3) -0.0057(13) 0.0307(17) -0.0003(16)
_geom_special_details
;
All e.s.d.'s (except the e.s.d. in the dihedral angle between two l.s. planes)
are estimated using the full covariance matrix. The cell e.s.d.'s are taken
into account individually in the estimation of e.s.d.'s in distances, angles
and torsion angles; correlations between e.s.d.'s in cell parameters are only
used when they are defined by crystal symmetry. An approximate (isotropic)
treatment of cell e.s.d.'s is used for estimating e.s.d.'s involving l.s.
planes.
;
loop_
    _geom_bond_atom_site_label_1
    _geom_bond_atom_site_label_2
    _geom_bond_site_symmetry_2
    _geom_bond_distance
    _geom_bond_publ_flag
    Ni1 O4 . 2.059(2) yes
    Ni1 O6 . 2.061(2) yes
    Ni1 N4 . 2.081(2) yes
    Ni1 N2 . 2.084(2) yes
    Ni1 N1 . 2.096(2) yes
    Ni1 N3 . 2.122(2) yes
    O3 C14 . 1.241(3) ?
    O5 C16 . 1.249(4) ?
    O6 C16 . 1.252(3) ?
    O1 N2 . 1.358(3) ?
    O1 H1A . 0.8200 ?
    O4 C14 . 1.241(3) ?
    O2 N4 . 1.364(3) ?
    O2 H2A . 0.8200 ?
    N3 C7 . 1.333(3) ?
    N3 C11 . 1.358(3) ?
    N2 C6 . 1.271(3) ?
    N1 C1 . 1.331(3) ?
    N1 C5 . 1.355(3) ?
    N4 C12 . 1.272(3) ?
    C15 C16 . 1.507(4) ?
    C15 H15A . 0.9600 ?
    C15 H15B . 0.9600 ?
    C15 H15C . 0.9600 ?
    C3 C2 . 1.367(5) ?
    C3 C4 . 1.390(5) ?
    C3 H3A . 0.9300 ?
    C7 C8 . 1.375(4) ?
    C7 H7A . 0.9300 ?
    C4 C5 . 1.383(4) ?
    C4 H4A . 0.9300 ?
    C11 C10 . 1.380(4) ?
    C11 C12 . 1.459(4) ?
    C2 C1 . 1.384(4) ?
    C2 H2B . 0.9300 ?
    C14 C13 . 1.507(4) ?
    C1 H1B . 0.9300 ?
    C13 H13A . 0.9600 ?
    C13 H13B . 0.9600 ?
    C13 H13C . 0.9600 ?
    C5 C6 . 1.454(4) ?
    C12 H12A . 0.9300 ?
    C6 H6A . 0.9300 ?
    C9 C8 . 1.368(4) ?
    C9 C10 . 1.381(4) ?
    C9 H9A . 0.9300 ?
    C8 H8A . 0.9300 ?
    C10 H10A . 0.9300 ?
loop_
    _geom_angle_atom_site_label_1
    _geom_angle_atom_site_label_2
    _geom_angle_atom_site_label_3
    _geom_angle_site_symmetry_1
    _geom_angle_site_symmetry_3
    _geom_angle
    _geom_angle_publ_flag
    O4 Ni1 O6 . . 89.56(9) ?
    O4 Ni1 N4 . . 87.21(8) ?
    O6 Ni1 N4 . . 101.66(9) ?
    O4 Ni1 N2 . . 101.53(8) ?
    O6 Ni1 N2 . . 88.73(9) ?
    N4 Ni1 N2 . . 166.55(9) ?
    O4 Ni1 N1 . . 179.06(8) ?
    O6 Ni1 N1 . . 90.05(8) ?
    N4 Ni1 N1 . . 93.71(8) ?
    N2 Ni1 N1 . . 77.60(9) ?
    O4 Ni1 N3 . . 90.23(9) ?
    O6 Ni1 N3 . . 179.02(8) ?
    N4 Ni1 N3 . . 77.37(9) ?
    N2 Ni1 N3 . . 92.24(9) ?
    N1 Ni1 N3 . . 90.17(8) ?
    C16 O6 Ni1 . . 131.6(2) ?
    N2 O1 H1A . . 109.5 ?
    C14 O4 Ni1 . . 135.2(2) ?
    N4 O2 H2A . . 109.5 ?
    C7 N3 C11 . . 117.8(2) ?
    C7 N3 Ni1 . . 129.37(19) ?
    C11 N3 Ni1 . . 112.80(17) ?
    C6 N2 O1 . . 115.6(2) ?
    C6 N2 Ni1 . . 116.18(18) ?
    O1 N2 Ni1 . . 128.13(18) ?
    C1 N1 C5 . . 118.0(2) ?
    C1 N1 Ni1 . . 128.49(18) ?
    C5 N1 Ni1 . . 113.46(17) ?
    C12 N4 O2 . . 115.2(2) ?
    C12 N4 Ni1 . . 116.72(18) ?
    O2 N4 Ni1 . . 127.99(16) ?
    C16 C15 H15A . . 109.5 ?
    C16 C15 H15B . . 109.5 ?
    H15A C15 H15B . . 109.5 ?
    C16 C15 H15C . . 109.5 ?
    H15A C15 H15C . . 109.5 ?
    H15B C15 H15C . . 109.5 ?
    C2 C3 C4 . . 119.0(3) ?
    C2 C3 H3A . . 120.5 ?
    C4 C3 H3A . . 120.5 ?
    O5 C16 O6 . . 125.2(3) ?
    O5 C16 C15 . . 116.4(3) ?
    O6 C16 C15 . . 118.3(3) ?
    N3 C7 C8 . . 123.4(3) ?
    N3 C7 H7A . . 118.3 ?
    C8 C7 H7A . . 118.3 ?
    C5 C4 C3 . . 118.8(3) ?
    C5 C4 H4A . . 120.6 ?
    C3 C4 H4A . . 120.6 ?
    N3 C11 C10 . . 121.5(3) ?
    N3 C11 C12 . . 115.7(2) ?
    C10 C11 C12 . . 122.8(3) ?
    C3 C2 C1 . . 119.1(3) ?
    C3 C2 H2B . . 120.4 ?
    C1 C2 H2B . . 120.4 ?
    O4 C14 O3 . . 125.7(3) ?
    O4 C14 C13 . . 117.9(3) ?
    O3 C14 C13 . . 116.4(3) ?
    N1 C1 C2 . . 122.9(3) ?
    N1 C1 H1B . . 118.5 ?
    C2 C1 H1B . . 118.5 ?
    C14 C13 H13A . . 109.5 ?
    C14 C13 H13B . . 109.5 ?
    H13A C13 H13B . . 109.5 ?
    C14 C13 H13C . . 109.5 ?
    H13A C13 H13C . . 109.5 ?
    H13B C13 H13C . . 109.5 ?
    N1 C5 C4 . . 122.1(3) ?
    N1 C5 C6 . . 115.5(2) ?
    C4 C5 C6 . . 122.4(3) ?
    N4 C12 C11 . . 117.0(2) ?
    N4 C12 H12A . . 121.5 ?
    C11 C12 H12A . . 121.5 ?
    N2 C6 C5 . . 117.2(2) ?
    N2 C6 H6A . . 121.4 ?
    C5 C6 H6A . . 121.4 ?
    C8 C9 C10 . . 119.1(3) ?
    C8 C9 H9A . . 120.4 ?
    C10 C9 H9A . . 120.4 ?
    C9 C8 C7 . . 118.7(3) ?
    C9 C8 H8A . . 120.6 ?
    C7 C8 H8A . . 120.6 ?
    C11 C10 C9 . . 119.4(3) ?
    C11 C10 H10A . . 120.3 ?
    C9 C10 H10A . . 120.3 ?
loop_
    _geom_torsion_atom_site_label_1
    _geom_torsion_atom_site_label_2
    _geom_torsion_atom_site_label_3
    _geom_torsion_atom_site_label_4
    _geom_torsion_site_symmetry_1
    _geom_torsion_site_symmetry_2
    _geom_torsion_site_symmetry_3
    _geom_torsion_site_symmetry_4
    _geom_torsion
    _geom_torsion_publ_flag
    O4 Ni1 O6 C16 . . . . -108.2(3) ?
    N4 Ni1 O6 C16 . . . . -21.1(3) ?
    N2 Ni1 O6 C16 . . . . 150.2(3) ?
    N1 Ni1 O6 C16 . . . . 72.6(3) ?
    N3 Ni1 O6 C16 . . . . -30(5) ?
    O6 Ni1 O4 C14 . . . . -83.6(3) ?
    N4 Ni1 O4 C14 . . . . 174.7(3) ?
    N2 Ni1 O4 C14 . . . . 5.0(3) ?
    N1 Ni1 O4 C14 . . . . -18(5) ?
    N3 Ni1 O4 C14 . . . . 97.3(3) ?
    O4 Ni1 N3 C7 . . . . -98.1(2) ?
    O6 Ni1 N3 C7 . . . .  -18E1(10)
                                   ?
    N4 Ni1 N3 C7 . . . . 174.8(3) ?
    N2 Ni1 N3 C7 . . . . 3.4(2) ?
    N1 Ni1 N3 C7 . . . . 81.0(2) ?
    O4 Ni1 N3 C11 . . . . 83.15(19) ?
    O6 Ni1 N3 C11 . . . . 5(5) ?
    N4 Ni1 N3 C11 . . . . -3.93(17) ?
    N2 Ni1 N3 C11 . . . . -175.29(19) ?
    N1 Ni1 N3 C11 . . . . -97.69(19) ?
    O4 Ni1 N2 C6 . . . . 177.5(2) ?
    O6 Ni1 N2 C6 . . . . -93.2(2) ?
    N4 Ni1 N2 C6 . . . . 47.8(5) ?
    N1 Ni1 N2 C6 . . . . -2.9(2) ?
    N3 Ni1 N2 C6 . . . . 86.8(2) ?
    O4 Ni1 N2 O1 . . . . 1.8(2) ?
    O6 Ni1 N2 O1 . . . . 91.1(2) ?
    N4 Ni1 N2 O1 . . . . -128.0(4) ?
    N1 Ni1 N2 O1 . . . . -178.6(2) ?
    N3 Ni1 N2 O1 . . . . -88.9(2) ?
    O4 Ni1 N1 C1 . . . . -154(5) ?
    O6 Ni1 N1 C1 . . . . -88.5(2) ?
    N4 Ni1 N1 C1 . . . . 13.2(2) ?
    N2 Ni1 N1 C1 . . . . -177.2(2) ?
    N3 Ni1 N1 C1 . . . . 90.6(2) ?
    O4 Ni1 N1 C5 . . . . 24(5) ?
    O6 Ni1 N1 C5 . . . . 89.74(18) ?
    N4 Ni1 N1 C5 . . . . -168.57(18) ?
    N2 Ni1 N1 C5 . . . . 1.04(17) ?
    N3 Ni1 N1 C5 . . . . -91.21(18) ?
    O4 Ni1 N4 C12 . . . . -84.9(2) ?
    O6 Ni1 N4 C12 . . . . -173.8(2) ?
    N2 Ni1 N4 C12 . . . . 46.2(5) ?
    N1 Ni1 N4 C12 . . . . 95.3(2) ?
    N3 Ni1 N4 C12 . . . . 6.0(2) ?
    O4 Ni1 N4 O2 . . . . 90.6(2) ?
    O6 Ni1 N4 O2 . . . . 1.7(2) ?
    N2 Ni1 N4 O2 . . . . -138.3(3) ?
    N1 Ni1 N4 O2 . . . . -89.1(2) ?
    N3 Ni1 N4 O2 . . . . -178.5(2) ?
    Ni1 O6 C16 O5 . . . . 7.5(5) ?
    Ni1 O6 C16 C15 . . . . -170.6(2) ?
    C11 N3 C7 C8 . . . . 0.6(4) ?
    Ni1 N3 C7 C8 . . . . -178.1(2) ?
    C2 C3 C4 C5 . . . . 1.1(5) ?
    C7 N3 C11 C10 . . . . 1.5(4) ?
    Ni1 N3 C11 C10 . . . . -179.7(2) ?
    C7 N3 C11 C12 . . . . -177.0(2) ?
    Ni1 N3 C11 C12 . . . . 1.8(3) ?
    C4 C3 C2 C1 . . . . -1.0(5) ?
    Ni1 O4 C14 O3 . . . . -2.7(5) ?
    Ni1 O4 C14 C13 . . . . 176.1(2) ?
    C5 N1 C1 C2 . . . . 0.4(4) ?
    Ni1 N1 C1 C2 . . . . 178.6(2) ?
    C3 C2 C1 N1 . . . . 0.2(5) ?
    C1 N1 C5 C4 . . . . -0.2(4) ?
    Ni1 N1 C5 C4 . . . . -178.6(2) ?
    C1 N1 C5 C6 . . . . 179.1(2) ?
    Ni1 N1 C5 C6 . . . . 0.6(3) ?
    C3 C4 C5 N1 . . . . -0.6(4) ?
    C3 C4 C5 C6 . . . . -179.8(3) ?
    O2 N4 C12 C11 . . . . 177.0(2) ?
    Ni1 N4 C12 C11 . . . . -6.9(3) ?
    N3 C11 C12 N4 . . . . 3.3(4) ?
    C10 C11 C12 N4 . . . . -175.2(3) ?
    O1 N2 C6 C5 . . . . -179.6(2) ?
    Ni1 N2 C6 C5 . . . . 4.1(3) ?
    N1 C5 C6 N2 . . . . -3.2(4) ?
    C4 C5 C6 N2 . . . . 176.1(3) ?
    C10 C9 C8 C7 . . . . 0.7(5) ?
    N3 C7 C8 C9 . . . . -1.7(5) ?
    N3 C11 C10 C9 . . . . -2.3(5) ?
    C12 C11 C10 C9 . . . . 176.1(3) ?
    C8 C9 C10 C11 . . . . 1.2(5) ?
loop_
    _geom_hbond_atom_site_label_d
    _geom_hbond_atom_site_label_h
    _geom_hbond_atom_site_label_a
    _geom_hbond_site_symmetry_d
    _geom_hbond_site_symmetry_h
    _geom_hbond_site_symmetry_a
    _geom_hbond_distance_dh
    _geom_hbond_distance_ha
    _geom_hbond_distance_da
    _geom_hbond_angle_dha
    _geom_hbond_publ_flag
    O1 H1A O3 ? ? ? 0.82 1.67 2.488(4) 176 yes
    O2 H2A O5 . . . 0.82 1.65 2.463(3) 173 yes
    C3 H3A O2 . . 4_575 0.93 2.43 3.307(4) 157 yes
data_global
_journal_date_recd_electronic     2012-03-26
_journal_date_accepted     2012-04-03
_journal_name_full     'Acta Crystallographica, Section E'
_journal_year     2012
_journal_volume     68
_journal_issue      5
_journal_page_first     m554
_journal_page_last     m554
_journal_paper_category     QM
_journal_paper_doi     10.1107/S1600536812014377
_journal_coeditor_code     RU2032
_publ_contact_author_name     'Youtao Si'
_publ_contact_author_address
;
Universite de Europeenne de Bretagne
Universite de Bretagne Occidentale
CS 93837
29238 Brest Cedex 3
France
;
_publ_contact_author_email     'siyoutao@hotmail.com'
_publ_contact_author_fax     ?
_publ_contact_author_phone     ?
_publ_section_title
;\
Bis(acetato-\k<i>O</i>)bis(pyridine-2-aldoxime-\k^2^<i>N</i>,<i>N</i>')\
nickel(II)
;
loop_
    _publ_author_name
    _publ_author_footnote
    _publ_author_address
    'Si, Youtao' .
;
Universite de Europeenne de Bretagne
Universite de Bretagne Occidentale
CS 93837
29238 Brest Cedex 3
France
;
