# Supplementary material for: Bis(acetato-κO)bis­(pyridine-2-aldoxime-κ2 N,N′)nickel(II)
Source: Acta Crystallogr Sect E Struct Rep Online. 2012 Apr 13;68(Pt 5):m554. doi: 10.1107/S1600536812014377 (PMC3344309; doi:10.1107/S1600536812014377)
Supplement: Supplementary file 2 [file e-68-0m554-Isup2.hkl]

# 
# h,k,l, Fc-squared, Fo-squared, sigma(Fo-squared) and status flag 
# 
data_I
_shelx_title ' CH in P21/c' 
_shelx_refln_list_code          4 
_shelx_F_calc_maximum      216.89 
_exptl_crystal_F_000       872.00 
_reflns_d_resolution_high  0.7700 
 
loop_ 
 _symmetry_equiv_pos_as_xyz 
 'x, y, z' 
 '-x, y+1/2, -z+1/2' 
 '-x, -y, -z' 
 'x, -y-1/2, z-1/2' 
 
_cell_length_a     8.6490 
_cell_length_b    13.7070 
_cell_length_c    17.7750 
_cell_angle_alpha  90.000 
_cell_angle_beta  119.051 
_cell_angle_gamma  90.000 
 
_shelx_F_squared_multiplier     1.000 
 
loop_ 
 _refln_index_h 
 _refln_index_k 
 _refln_index_l 
 _refln_F_squared_calc 
 _refln_F_squared_meas 
 _refln_F_squared_sigma 
 _refln_observed_status 
   1   0   0    32913.48    30502.25    111.96 o 
   2   0   0     2636.42     2374.63     17.27 o 
   3   0   0    15122.77    15287.21     81.66 o 
   4   0   0       32.65       67.16      5.97 o 
   5   0   0      387.59      348.86     11.16 o 
   6   0   0     3590.56     3825.62     69.06 o 
   7   0   0     2023.23     2164.43     62.11 o 
   8   0   0     1248.53     1372.37     50.58 o 
   9   0   0      513.54      584.30     57.92 o 
   1   1   0        1.54        0.19      1.34 o 
   2   1   0       48.34       51.86      3.67 o 
   3   1   0      122.48      106.10      4.85 o 
   4   1   0       12.66       11.13      2.09 o 
   5   1   0        2.43        3.19      2.56 o 
   6   1   0       15.33       15.24      6.65 o 
   7   1   0        0.09        2.11      8.06 o 
   8   1   0        7.69       12.41      6.27 o 
   9   1   0       47.43       33.29     10.35 o 
   0   2   0    14131.69    13805.44     58.03 o 
   1   2   0     9324.29     9511.84     39.46 o 
   2   2   0     1732.95     1452.31     11.58 o 
   3   2   0     2190.28     2138.22     23.98 o 
   4   2   0     3662.94     3623.20     45.26 o 
   5   2   0     1705.19     1627.01     22.23 o 
   6   2   0      827.37      892.30     20.16 o 
   7   2   0      806.64      877.98     30.08 o 
   8   2   0      405.07      460.70     24.34 o 
   9   2   0      289.98      277.88     38.73 o 
   1   3   0     6231.01     6144.78     48.14 o 
   2   3   0     6979.87     7110.79     33.20 o 
   3   3   0      719.06      617.41     10.08 o 
   4   3   0      394.66      319.81     10.54 o 
   5   3   0      817.67      809.64     17.40 o 
   6   3   0      457.30      472.59     15.13 o 
   7   3   0      475.10      441.91     29.76 o 
   8   3   0      123.14      135.11     19.32 o 
   9   3   0        0.77        4.68      6.86 o 
   0   4   0     4184.37     4536.36     34.38 o 
   1   4   0       51.75       28.33      6.95 o 
   2   4   0        7.53        3.42      4.44 o 
   3   4   0      696.09      705.74     12.70 o 
   4   4   0      878.37      935.28     12.84 o 
   5   4   0      161.83      172.41     13.67 o 
   6   4   0       26.18       31.76      7.98 o 
   7   4   0       62.64       71.34      9.52 o 
   8   4   0       77.29       90.63     18.34 o 
   9   4   0       71.24       28.55     23.24 o 
   1   5   0      796.25      855.51     17.18 o 
   2   5   0      391.14      433.61     26.33 o 
   3   5   0     1660.51     1832.57     19.55 o 
   4   5   0        0.54       10.93      3.95 o 
   5   5   0       19.46       11.07      4.22 o 
   6   5   0      477.94      482.60     19.95 o 
   7   5   0       79.57       50.62     13.24 o 
   8   5   0       39.72       31.68      8.73 o 
   9   5   0        0.49       11.65      6.78 o 
   0   6   0       49.52       61.83      8.34 o 
   1   6   0     1919.85     1921.79     23.96 o 
   2   6   0       48.75       28.75      6.34 o 
   3   6   0       30.98       46.31      7.31 o 
   4   6   0     1710.24     1646.93     19.57 o 
   5   6   0      155.79      174.49     13.24 o 
   6   6   0       32.30       19.28      6.14 o 
   7   6   0      268.00      259.53     20.33 o 
   8   6   0      140.16      144.95     19.44 o 
   9   6   0       26.89       18.63     13.11 o 
   1   7   0       46.31       41.84      6.24 o 
   2   7   0      171.11      164.90     12.40 o 
   3   7   0       57.56       85.27     10.59 o 
   4   7   0       56.92       47.81      6.94 o 
   5   7   0      189.44      177.19     16.34 o 
   6   7   0      112.90       91.64     10.71 o 
   7   7   0      253.99      231.97     20.54 o 
   8   7   0        0.83       -9.37      9.37 o 
   9   7   0        8.26       27.08     13.53 o 
   0   8   0     6853.32     7055.63     65.72 o 
   1   8   0     2703.02     2605.65     28.63 o 
   2   8   0      300.10      314.02     14.96 o 
   3   8   0     1772.44     1672.30     38.81 o 
   4   8   0      459.70      480.35     16.08 o 
   5   8   0       43.13       69.59     10.83 o 
   6   8   0     1044.12     1038.86     26.12 o 
   7   8   0      267.10      292.37     24.30 o 
   8   8   0      209.18      197.36     52.65 o 
   1   9   0       12.75        5.31      7.37 o 
   2   9   0       76.82       40.88     14.19 o 
   3   9   0       14.98       12.15      8.61 o 
   4   9   0       55.65       43.48      9.44 o 
   5   9   0      254.18      245.90     15.60 o 
   6   9   0       58.23       29.86      7.16 o 
   7   9   0        0.52       14.10      7.21 o 
   8   9   0       15.08       15.36      8.67 o 
   0  10   0     6412.80     6483.23     99.40 o 
   1  10   0     4288.54     4532.89     45.19 o 
   2  10   0     1766.37     1746.52     37.23 o 
   3  10   0      551.63      560.47     23.63 o 
   4  10   0       83.44       92.38     12.26 o 
   5  10   0      392.60      414.50     19.22 o 
   6  10   0      711.53      746.62     31.23 o 
   7  10   0      298.56      272.52     34.22 o 
   8  10   0      172.66      174.80     34.01 o 
   1  11   0      214.64      204.41     15.41 o 
   2  11   0      212.40      276.27     22.71 o 
   3  11   0        1.59        8.80      8.14 o 
   4  11   0      117.58       88.91     10.89 o 
   5  11   0        3.56        4.66      9.52 o 
   6  11   0       27.25       23.89     10.47 o 
   7  11   0        7.06       17.32     10.92 o 
   0  12   0      619.82      579.08     40.84 o 
   1  12   0      292.70      327.41     18.10 o 
   2  12   0     1057.95     1111.89     30.97 o 
   3  12   0     1010.95     1035.52     49.36 o 
   4  12   0      293.11      351.90     48.88 o 
   5  12   0      579.76      617.03     29.02 o 
   6  12   0      329.70      360.56     34.26 o 
   7  12   0       59.18       28.48     10.25 o 
   1  13   0       95.48       90.22     13.35 o 
   2  13   0        1.40       -2.82      7.92 o 
   3  13   0        0.90        3.84      8.98 o 
   4  13   0        0.28       10.28      7.63 o 
   5  13   0        0.65        5.38      8.99 o 
   6  13   0        0.60        1.75     10.30 o 
   0  14   0      114.30      114.20     19.97 o 
   1  14   0       21.91       18.38      4.69 o 
   2  14   0       85.86       93.89     11.45 o 
   3  14   0      361.52      316.87     27.53 o 
   4  14   0       44.11       46.22     10.14 o 
   5  14   0        1.09        9.48      8.23 o 
   6  14   0       25.53       18.08      9.86 o 
   1  15   0       11.79        9.03      5.38 o 
   2  15   0       11.40        5.13     10.25 o 
   3  15   0       85.10       83.43     16.21 o 
   4  15   0       10.52        5.12      8.30 o 
   5  15   0       13.35       14.99      9.43 o 
   0  16   0       99.10       62.94     27.64 o 
   1  16   0       43.20       28.32      7.66 o 
   2  16   0       50.95       42.88     10.67 o 
   3  16   0       10.44        9.08      7.49 o 
   4  16   0        0.22        5.33     12.40 o 
   1  17   0       71.53       51.98     19.84 o 
   2  17   0       51.34       39.73     13.93 o 
 -10   1   1       36.49       27.36     10.88 o 
  -9   1   1        0.31        5.88      6.34 o 
  -8   1   1       52.34       44.17      6.67 o 
  -7   1   1      478.14      483.59     18.86 o 
  -6   1   1      765.44      774.16     19.93 o 
  -5   1   1      182.67      187.10     17.76 o 
  -4   1   1        8.92       17.44      7.28 o 
  -3   1   1      218.90      299.90      7.86 o 
  -2   1   1     1525.84     1421.22     11.83 o 
  -1   1   1      929.41      900.30      4.25 o 
   1   1   1      853.47      813.73      6.62 o 
   2   1   1      804.42      820.57      8.80 o 
   3   1   1      754.79      777.92      8.99 o 
   4   1   1      199.14      178.50     10.28 o 
   5   1   1      896.21      962.88     14.22 o 
   6   1   1        0.48        5.27      3.05 o 
   7   1   1        0.82        8.05      4.83 o 
   8   1   1       95.36       68.72     13.98 o 
   9   1   1       32.53       14.87      4.83 o 
  -9   2   1      182.44      218.42     26.55 o 
  -8   2   1      357.43      395.41     23.67 o 
  -7   2   1        8.08       12.09      5.59 o 
  -6   2   1      158.64      208.87     14.50 o 
  -5   2   1     3327.89     3278.75     39.73 o 
  -4   2   1     1842.24     1985.50     20.66 o 
  -2   2   1       90.35       96.00      4.47 o 
  -1   2   1     5848.02     5688.73     26.76 o 
   0   2   1     3338.93     3601.46     18.71 o 
   1   2   1     2113.40     2241.81     17.33 o 
   2   2   1     1524.91     1320.65     10.42 o 
   3   2   1      176.95      164.94      5.90 o 
   4   2   1       26.05       58.64      5.68 o 
   5   2   1       77.89       84.90      9.62 o 
   6   2   1      413.65      427.53     17.35 o 
   7   2   1      774.57      797.56     28.48 o 
   8   2   1       93.86       88.74     13.76 o 
   9   2   1       65.21       46.67      8.89 o 
  -9   3   1      217.06      232.99     27.50 o 
  -8   3   1       26.07       28.88      7.03 o 
  -7   3   1      272.22      279.04     23.34 o 
  -6   3   1      245.52      253.25     14.39 o 
  -5   3   1      910.71      898.44     15.52 o 
  -4   3   1     2127.12     2156.42     15.69 o 
  -3   3   1      389.15      422.61      7.78 o 
  -2   3   1    11842.77    11788.92     52.69 o 
  -1   3   1    39239.73    38783.10    107.42 o 
   0   3   1     2911.41     3032.43     23.31 o 
   1   3   1      670.30      674.73     10.72 o 
   2   3   1     3900.56     3791.95     28.28 o 
   3   3   1     1304.73     1217.46     14.13 o 
   4   3   1      494.45      529.14     12.80 o 
   5   3   1     1345.21     1340.45     31.72 o 
   6   3   1       22.32       20.61      5.29 o 
   7   3   1      184.80      186.92     16.26 o 
   8   3   1      296.57      251.20     40.02 o 
   9   3   1       51.56       59.57     13.26 o 
  -9   4   1      290.37      247.26     29.92 o 
  -8   4   1      584.49      652.83     32.39 o 
  -7   4   1        6.37        7.86      4.47 o 
  -6   4   1       30.65       29.13      6.91 o 
  -5   4   1     3102.12     3355.65     39.51 o 
  -4   4   1     3819.30     3602.02     26.24 o 
  -3   4   1     1723.14     1790.78     15.82 o 
  -2   4   1    21002.62    21655.99    185.17 o 
  -1   4   1    19402.90    19135.64     62.70 o 
   0   4   1       14.90       11.72      4.97 o 
   1   4   1      634.55      470.79     12.48 o 
   2   4   1     9244.81     9205.80     64.02 o 
   3   4   1     3517.85     3243.11     24.53 o 
   4   4   1     2758.87     2730.23     29.39 o 
   5   4   1     1409.14     1537.13     32.17 o 
   6   4   1      287.34      314.48     17.90 o 
   7   4   1      544.09      589.64     29.63 o 
   8   4   1      572.08      595.31     29.84 o 
   9   4   1      144.13      126.68     32.00 o 
  -9   5   1      207.98      188.42     31.90 o 
  -8   5   1      364.66      357.95     29.24 o 
  -7   5   1      128.75      138.87     15.71 o 
  -6   5   1      307.82      360.51     22.65 o 
  -5   5   1      820.61      787.65     19.77 o 
  -4   5   1     1812.10     1588.33     30.20 o 
  -3   5   1     3524.01     3719.60     30.67 o 
  -2   5   1     4117.97     4168.15     54.73 o 
  -1   5   1     2268.68     2057.35     18.68 o 
   0   5   1      324.86      350.94      8.18 o 
   1   5   1      669.83      554.54     12.66 o 
   2   5   1     4095.26     4084.98     33.42 o 
   3   5   1     2359.03     2641.23     37.71 o 
   4   5   1     1054.87     1062.37     15.67 o 
   5   5   1       54.23       45.80      9.59 o 
   6   5   1       47.19       45.77      7.57 o 
   7   5   1       12.77       13.56      4.74 o 
   8   5   1      147.29      137.51     22.73 o 
   9   5   1      145.66      158.31     25.71 o 
  -9   6   1      183.51      155.23     31.55 o 
  -8   6   1      446.26      450.19     28.20 o 
  -7   6   1      528.79      578.92     21.43 o 
  -6   6   1       61.38       55.30     10.11 o 
  -5   6   1       56.03       63.11      7.55 o 
  -4   6   1     2524.20     2714.30     23.70 o 
  -3   6   1      308.05      250.24     14.55 o 
  -2   6   1    11159.05    11899.08     73.25 o 
  -1   6   1    12980.49    13446.17     53.92 o 
   0   6   1     1430.13     1303.29     17.05 o 
   1   6   1     8933.94     9337.01     53.29 o 
   2   6   1      981.64      792.32     31.85 o 
   3   6   1     2137.04     2221.12     29.89 o 
   4   6   1     2758.11     2864.19     32.02 o 
   5   6   1      145.35      156.36     13.41 o 
   6   6   1      594.01      633.53     28.32 o 
   7   6   1     1194.69     1280.38     26.88 o 
   8   6   1      452.10      466.65     37.81 o 
  -9   7   1       29.43       29.38     10.19 o 
  -8   7   1      270.69      198.58     53.58 o 
  -7   7   1      543.00      576.15     38.49 o 
  -6   7   1        3.50        5.89      7.07 o 
  -5   7   1      145.90      125.34     10.29 o 
  -4   7   1      913.69      935.43     16.20 o 
  -3   7   1      329.99      249.42     14.42 o 
  -2   7   1       52.00       64.54      9.73 o 
  -1   7   1     3254.00     3057.66     26.32 o 
   0   7   1     1642.24     1679.25     27.01 o 
   1   7   1       33.12       11.33      5.41 o 
   2   7   1       59.34       42.61      8.61 o 
   3   7   1      190.61      194.77     18.47 o 
   4   7   1       42.85       29.58      6.08 o 
   5   7   1       17.67       24.92      7.37 o 
   6   7   1      383.55      404.23     25.31 o 
   7   7   1      241.99      212.20     34.38 o 
   8   7   1      140.11      145.54     17.91 o 
  -8   8   1       60.64       63.21     15.13 o 
  -7   8   1      120.44      153.32     16.39 o 
  -6   8   1      458.75      478.08     22.24 o 
  -5   8   1      423.60      397.29     14.73 o 
  -4   8   1      171.18      162.23      8.96 o 
  -3   8   1      158.51      164.93     17.72 o 
  -2   8   1       40.83       39.80      6.26 o 
  -1   8   1      636.45      567.23     17.61 o 
   0   8   1     1815.69     1794.68     37.15 o 
   1   8   1     1397.06     1446.93     25.63 o 
   2   8   1     1055.76     1036.91     24.85 o 
   3   8   1       27.65       17.15      4.33 o 
   4   8   1       28.35       24.19      5.52 o 
   5   8   1      140.85      140.84     12.84 o 
   6   8   1      370.99      410.60     23.66 o 
   7   8   1      291.98      308.45     27.02 o 
   8   8   1      138.23      113.59     30.66 o 
  -8   9   1        8.89        6.10     12.50 o 
  -7   9   1      183.49      137.50     18.35 o 
  -6   9   1        5.40        6.56      8.19 o 
  -5   9   1        9.63        8.33      4.91 o 
  -4   9   1      543.30      535.39     16.96 o 
  -3   9   1      173.47      169.20     18.31 o 
  -2   9   1      100.40       86.28     13.72 o 
  -1   9   1     1174.58     1162.84     26.19 o 
   0   9   1      351.74      401.85     13.98 o 
   1   9   1      192.78      226.46     25.46 o 
   2   9   1        3.24        5.37      5.79 o 
   3   9   1      136.84      154.78     26.14 o 
   4   9   1       10.03        3.60      4.88 o 
   5   9   1      860.37      865.70     24.22 o 
   6   9   1       40.25       39.39      8.10 o 
   7   9   1        0.14        3.43      6.02 o 
   8   9   1        0.01      -12.71     12.71 o 
  -8  10   1        0.11       -1.55     15.97 o 
  -7  10   1        4.17        2.49      9.84 o 
  -6  10   1        5.86        4.15      7.68 o 
  -5  10   1      127.61      120.34     14.06 o 
  -4  10   1       15.88       13.73      9.53 o 
  -3  10   1       37.24       57.70      9.13 o 
  -2  10   1      221.10      191.52     15.03 o 
  -1  10   1       99.78      109.32     12.84 o 
   0  10   1       41.27       27.63      5.83 o 
   1  10   1      130.18      139.16     19.66 o 
   2  10   1      285.42      315.00     33.45 o 
   3  10   1      135.60      165.53     18.99 o 
   4  10   1       10.57        4.50      6.37 o 
   5  10   1       19.93       23.20      6.70 o 
   6  10   1       14.79       13.80      5.09 o 
   7  10   1        0.21        5.78      6.59 o 
  -7  11   1        1.37       14.91      6.65 o 
  -6  11   1       69.40       73.18     14.72 o 
  -5  11   1        0.42       -2.29      6.99 o 
  -4  11   1       98.29      103.56     14.59 o 
  -3  11   1      158.83      153.87     20.61 o 
  -2  11   1        2.15       17.00     10.94 o 
  -1  11   1       42.48       45.76      9.29 o 
   0  11   1      325.24      353.57     17.20 o 
   1  11   1       18.78       21.65      9.20 o 
   2  11   1      447.50      484.83     31.04 o 
   3  11   1        0.83        2.49      8.05 o 
   4  11   1        5.52        7.24      9.51 o 
   5  11   1       57.55       55.45     10.44 o 
   6  11   1       11.53       13.09      7.71 o 
   7  11   1        0.81        7.87     11.60 o 
  -7  12   1        6.13       15.03      9.51 o 
  -6  12   1       99.25      111.22     17.30 o 
  -5  12   1      295.89      267.55     20.66 o 
  -4  12   1      456.48      442.11     33.77 o 
  -3  12   1      594.53      655.18     28.59 o 
  -2  12   1       55.38       34.85     10.29 o 
  -1  12   1       13.02       10.26      5.04 o 
   0  12   1      377.91      403.00     21.52 o 
   1  12   1      551.19      519.10     18.80 o 
   2  12   1      141.18      139.48     17.31 o 
   3  12   1      133.47      139.21     17.56 o 
   4  12   1      132.75      119.77     14.55 o 
   5  12   1       75.25       85.52     14.21 o 
   6  12   1       23.77       12.14      9.36 o 
  -6  13   1        0.56        5.78      8.97 o 
  -5  13   1       13.34       20.70      5.89 o 
  -4  13   1       57.65       38.85     13.84 o 
  -3  13   1      251.76      224.59     24.88 o 
  -2  13   1     1008.94     1031.95     36.72 o 
  -1  13   1      854.37      806.40     29.26 o 
   0  13   1      347.24      325.49     17.79 o 
   1  13   1        7.04        3.91      4.58 o 
   2  13   1       19.58       21.32      8.69 o 
   3  13   1       30.53       26.15      8.30 o 
   4  13   1       17.48       13.82      6.90 o 
   5  13   1      167.72      171.71     21.54 o 
   6  13   1       55.04       30.54     11.29 o 
  -6  14   1       15.15       14.26      8.49 o 
  -5  14   1      134.84      118.55     23.60 o 
  -4  14   1      299.46      430.22     85.08 o 
  -3  14   1      635.54      632.84     25.20 o 
  -2  14   1      467.07      510.09     26.59 o 
  -1  14   1      328.04      284.43     38.03 o 
   0  14   1      492.11      446.94     25.05 o 
   1  14   1      560.25      567.24     32.87 o 
   2  14   1      373.05      350.58     28.66 o 
   3  14   1       73.27       58.07     11.46 o 
   4  14   1      190.16      224.10     22.04 o 
   5  14   1      122.29      119.41     20.39 o 
  -5  15   1       35.35       48.73     14.17 o 
  -4  15   1      188.14      156.79     22.39 o 
  -3  15   1      196.88      193.31     21.72 o 
  -2  15   1      238.27      216.48     21.51 o 
  -1  15   1      197.65      157.58     24.26 o 
   0  15   1      227.93      174.51     31.85 o 
   1  15   1      395.14      401.99     31.31 o 
   2  15   1      333.03      340.09     26.75 o 
   3  15   1      113.63      160.70     41.76 o 
   4  15   1       48.55       20.04     13.70 o 
   5  15   1       34.33       41.25     13.17 o 
  -4  16   1       24.62       21.53     10.26 o 
  -3  16   1      204.89      204.67     17.98 o 
  -2  16   1      271.34      239.44     47.06 o 
  -1  16   1      208.31      161.21     22.89 o 
   0  16   1      273.34      350.82     34.35 o 
   1  16   1      312.78      332.63     69.61 o 
   2  16   1       86.59       93.53     15.92 o 
   3  16   1       15.09       23.15     12.56 o 
   4  16   1       50.00       22.26      9.80 o 
  -3  17   1       58.71       33.91     10.77 o 
  -2  17   1       49.40       59.00     19.92 o 
  -1  17   1      101.80      121.91     27.69 o 
   0  17   1       28.01       29.10     12.00 o 
   1  17   1       40.67       16.46     18.13 o 
   2  17   1       67.98       50.08     16.84 o 
 -10   0   2       42.93       41.42     12.41 o 
  -9   0   2       71.68       71.29     17.80 o 
  -8   0   2        0.45        0.65      6.72 o 
  -7   0   2      126.56      148.32     19.85 o 
  -6   0   2      306.78      378.69     29.79 o 
  -5   0   2      692.20      729.34     23.03 o 
  -4   0   2     1088.38     1341.25     80.64 o 
  -3   0   2     2692.83     2741.67     29.84 o 
  -2   0   2     3500.31     3723.08     17.76 o 
  -1   0   2      374.71      470.08      7.35 o 
   0   0   2     6343.55     6217.94     45.44 o 
   1   0   2      116.71      103.34      4.27 o 
   2   0   2     1893.72     1835.55     17.54 o 
   3   0   2       34.28       14.71      4.30 o 
   4   0   2       10.26       32.52     23.53 o 
   5   0   2      528.13      519.83     19.83 o 
   6   0   2      754.36      701.47     28.41 o 
   7   0   2      184.66      189.91     21.48 o 
   8   0   2      115.92      158.41     33.62 o 
   9   0   2       87.86       96.96     29.22 o 
 -10   1   2      305.42      300.36     34.14 o 
  -9   1   2      323.70      335.81     38.95 o 
  -8   1   2      273.23      275.62     37.76 o 
  -7   1   2     1333.04     1415.13     36.28 o 
  -6   1   2     3897.18     4347.97     45.43 o 
  -5   1   2     3419.78     3265.13     26.93 o 
  -4   1   2     1214.28     1029.68     20.77 o 
  -3   1   2     6205.10     6171.81     37.92 o 
  -2   1   2    12945.52    12791.22     46.28 o 
  -1   1   2    24184.94    23823.81     65.25 o 
   0   1   2    23300.71    22576.00    122.82 o 
   1   1   2     4118.62     3909.34     18.57 o 
   2   1   2     4671.04     4376.56     30.15 o 
   3   1   2      124.84       98.20      6.70 o 
   4   1   2       44.21       75.52      6.34 o 
   5   1   2     1924.20     1854.68     20.51 o 
   6   1   2     2970.63     3084.44     35.97 o 
   7   1   2     1740.19     1850.28     34.81 o 
   8   1   2      270.33      276.73     33.51 o 
   9   1   2       73.24       67.60     16.81 o 
 -10   2   2        2.20       10.24      8.58 o 
  -9   2   2       12.32       11.15      5.81 o 
  -8   2   2        5.37       -7.60      7.66 o 
  -7   2   2       91.00      103.36     10.85 o 
  -6   2   2      508.29      516.18     17.13 o 
  -5   2   2      366.91      397.81     11.06 o 
  -4   2   2      111.25      133.69      7.18 o 
  -3   2   2        8.34        3.09      2.58 o 
  -2   2   2     3350.45     3360.48     20.51 o 
  -1   2   2     2813.08     2573.83     20.29 o 
   0   2   2      306.17      232.21      4.94 o 
   1   2   2       74.28       74.31      8.51 o 
   2   2   2      493.13      488.70      8.96 o 
   3   2   2       27.02       34.00      3.39 o 
   4   2   2      129.72       91.58      7.51 o 
   5   2   2      473.71      471.33     22.29 o 
   6   2   2       59.94       43.56      7.29 o 
   7   2   2       39.82       28.45      4.63 o 
   8   2   2       59.32       46.95      9.11 o 
   9   2   2       24.97       21.81     15.47 o 
 -10   3   2       69.50       53.18     11.32 o 
  -9   3   2      311.67      273.94     40.24 o 
  -8   3   2      227.27      300.09     24.69 o 
  -7   3   2       82.61       79.08      9.69 o 
  -6   3   2      133.75      128.30     10.94 o 
  -5   3   2     1519.96     1651.91     26.86 o 
  -3   3   2     6128.59     6224.67     39.55 o 
  -2   3   2    20003.07    19826.67     83.31 o 
  -1   3   2     1313.66     1278.32     10.29 o 
   0   3   2     2136.35     2150.77     16.19 o 
   1   3   2      467.58      436.10     10.96 o 
   2   3   2       11.19       10.55      7.16 o 
   3   3   2     3773.96     3440.79     29.96 o 
   4   3   2     2841.90     2968.24     29.66 o 
   5   3   2      759.23      822.63     18.60 o 
   6   3   2     1327.31     1312.52     30.84 o 
   7   3   2      227.87      238.85     24.27 o 
   8   3   2       57.44       60.52     14.49 o 
   9   3   2       70.66       74.88     16.32 o 
  -9   4   2        0.14        2.79      9.02 o 
  -8   4   2        0.18        4.30      4.83 o 
  -7   4   2      823.93      877.47     26.76 o 
  -6   4   2      395.02      382.55     14.36 o 
  -5   4   2       11.31       13.45      5.76 o 
  -4   4   2        2.42        6.47      2.75 o 
  -3   4   2       72.56       80.62     10.62 o 
  -2   4   2     6325.40     6689.69     32.05 o 
  -1   4   2      817.31      723.31      9.17 o 
   0   4   2      100.59      100.97      4.77 o 
   1   4   2     1510.99     1544.29     17.81 o 
   2   4   2        3.15        9.28      5.59 o 
   3   4   2      119.95      103.83      6.80 o 
   4   4   2       78.40       62.35      7.10 o 
   5   4   2      145.31      142.79     20.29 o 
   6   4   2       16.47       14.63      4.86 o 
   7   4   2       27.74       13.75      7.84 o 
   8   4   2        5.65       -5.93      9.65 o 
   9   4   2       25.22       22.62      8.58 o 
  -9   5   2       13.95       20.33     12.70 o 
  -8   5   2        0.58       17.82      7.95 o 
  -7   5   2       85.24       74.85      9.82 o 
  -6   5   2        0.90       15.11      5.13 o 
  -5   5   2       10.22       11.63      6.02 o 
  -4   5   2      193.94      173.84     11.45 o 
  -3   5   2       34.50       33.42      4.98 o 
  -2   5   2      378.70      399.23     15.89 o 
  -1   5   2      288.24      326.96     10.59 o 
   0   5   2       29.33       30.90      4.89 o 
   1   5   2       37.22       48.26      5.96 o 
   2   5   2       85.28       92.76      9.82 o 
   3   5   2      528.61      543.75     11.71 o 
   4   5   2        1.99        9.88      5.11 o 
   5   5   2        1.12        4.28      5.89 o 
   6   5   2        6.61        7.85      4.51 o 
   7   5   2      118.26      135.61     11.93 o 
   8   5   2        6.29       20.16      6.96 o 
  -9   6   2        1.82       -1.59     13.18 o 
  -8   6   2        0.41        7.10      8.35 o 
  -7   6   2      397.09      406.81     20.84 o 
  -6   6   2      643.20      611.08     25.26 o 
  -5   6   2      246.44      230.04     16.00 o 
  -4   6   2      197.04      234.09      9.40 o 
  -3   6   2      290.32      272.27     10.53 o 
  -2   6   2     1385.93     1593.39     23.30 o 
  -1   6   2       29.80       34.10      6.53 o 
   0   6   2        0.31        2.73      3.81 o 
   1   6   2      454.13      409.16     16.84 o 
   2   6   2      119.60      160.08     15.99 o 
   3   6   2       66.11       86.21     11.21 o 
   4   6   2      279.72      269.23     15.08 o 
   5   6   2        2.85       10.99      4.97 o 
   6   6   2      590.38      631.20     22.67 o 
   7   6   2        8.61        6.84      4.84 o 
   8   6   2       17.54       17.36      8.66 o 
  -9   7   2       78.25       48.00     16.57 o 
  -8   7   2       40.34       49.89     14.48 o 
  -7   7   2      204.08      233.30     17.42 o 
  -6   7   2      358.86      338.66     16.23 o 
  -5   7   2        3.03       10.27      4.31 o 
  -4   7   2      554.97      603.13     12.85 o 
  -3   7   2     3786.13     4150.34     98.33 o 
  -2   7   2     4324.87     4120.38     61.10 o 
  -1   7   2     1033.65      915.87     18.45 o 
   0   7   2      398.68      346.02     13.54 o 
   1   7   2     1337.64     1215.52     23.94 o 
   2   7   2       93.80       83.51     10.19 o 
   3   7   2      874.05      846.03     19.79 o 
   4   7   2      479.34      483.16     14.82 o 
   5   7   2      169.52      167.91     15.48 o 
   6   7   2     1074.97     1074.75     30.97 o 
   7   7   2      350.01      323.28     28.27 o 
   8   7   2       68.01       68.98     16.44 o 
  -9   8   2        2.62        7.67     11.02 o 
  -8   8   2       23.38       14.13     10.14 o 
  -7   8   2      131.91      122.03     15.33 o 
  -6   8   2       29.61       36.16      7.36 o 
  -5   8   2      280.77      296.92     12.02 o 
  -4   8   2      326.10      281.19     12.62 o 
  -3   8   2       27.42       38.97      8.96 o 
  -2   8   2     2736.18     2834.28     43.90 o 
  -1   8   2     2618.70     2767.19     36.95 o 
   0   8   2     1206.88     1147.39     17.58 o 
   1   8   2      163.69      206.96     16.18 o 
   2   8   2      237.54      265.24     16.97 o 
   3   8   2     1180.88     1219.93     25.56 o 
   4   8   2       94.57      134.33     11.00 o 
   5   8   2      128.60       99.09     10.65 o 
   6   8   2      324.07      320.16     22.92 o 
   7   8   2        8.12       16.47      7.20 o 
   8   8   2        3.52       15.62      7.66 o 
  -8   9   2      151.89      135.94     32.33 o 
  -7   9   2      194.39      200.47     31.44 o 
  -6   9   2     1261.47     1267.76     35.47 o 
  -5   9   2      592.86      612.36     19.02 o 
  -4   9   2      676.97      752.46     17.52 o 
  -3   9   2     2589.69     2749.32     78.39 o 
  -2   9   2     2054.02     2133.16     47.61 o 
  -1   9   2     4359.17     4351.41     39.95 o 
   0   9   2     8087.88     8410.62     67.37 o 
   1   9   2     3191.27     3163.90     42.54 o 
   2   9   2     1172.46     1214.71     44.95 o 
   3   9   2      690.04      803.75     33.92 o 
   4   9   2       79.50       73.19      9.96 o 
   5   9   2      670.52      727.22     24.19 o 
   6   9   2      878.20      892.55     25.25 o 
   7   9   2      242.95      186.69     38.87 o 
  -8  10   2        1.94        3.77      9.00 o 
  -7  10   2       15.76       17.79      9.37 o 
  -6  10   2       29.34       22.46      8.69 o 
  -5  10   2       18.36       22.03      7.20 o 
  -4  10   2      115.05      140.72     15.75 o 
  -3  10   2      313.33      306.73     25.80 o 
  -2  10   2      295.19      294.84     22.82 o 
  -1  10   2      553.20      536.97     21.96 o 
   0  10   2      415.87      427.64     14.93 o 
   1  10   2      184.85      158.73     16.22 o 
   2  10   2      487.47      476.28     27.19 o 
   3  10   2      317.50      382.57     27.55 o 
   4  10   2       90.52       85.93     12.62 o 
   5  10   2      264.82      299.55     25.49 o 
   6  10   2      163.73      161.99     13.74 o 
   7  10   2       27.05       17.47     10.70 o 
  -8  11   2       52.50       52.06     19.68 o 
  -7  11   2       67.14       49.00     18.20 o 
  -6  11   2      446.92      507.59     29.60 o 
  -5  11   2     1880.67     1952.08     40.46 o 
  -4  11   2      934.55      929.30     27.69 o 
  -3  11   2      676.39      732.40     26.26 o 
  -2  11   2     1777.51     1861.14     34.95 o 
  -1  11   2      969.08      961.95     21.66 o 
   0  11   2      733.19      713.02     24.47 o 
   1  11   2     1314.74     1293.01     32.11 o 
   2  11   2      487.91      499.24     27.82 o 
   3  11   2       32.35       38.39      7.34 o 
   4  11   2      814.90      792.93     29.53 o 
   5  11   2     1078.53     1166.75     38.94 o 
   6  11   2      248.43      292.81     32.56 o 
   7  11   2      145.43      105.58     24.35 o 
  -7  12   2        0.07       16.31     10.31 o 
  -6  12   2        7.91       21.90      6.20 o 
  -5  12   2       12.33        2.89      7.06 o 
  -4  12   2       57.97       48.07     11.33 o 
  -3  12   2      130.14      162.51     15.87 o 
  -2  12   2        3.48        7.22      5.20 o 
  -1  12   2      482.02      457.07     18.93 o 
   0  12   2       13.15       14.63      3.71 o 
   1  12   2       87.98       61.56     12.13 o 
   2  12   2      232.36      229.34     18.63 o 
   3  12   2       24.08       27.21      6.30 o 
   4  12   2        3.33       12.20     17.49 o 
   5  12   2      146.46      140.29     19.56 o 
   6  12   2       55.74       37.59     13.42 o 
  -7  13   2       24.45       23.25      9.51 o 
  -6  13   2       15.67       12.25     10.86 o 
  -5  13   2      181.84      177.19     23.59 o 
  -4  13   2      471.53      444.85     24.17 o 
  -3  13   2      496.45      573.64     32.91 o 
  -2  13   2       77.83       56.93     12.55 o 
  -1  13   2       46.53       41.15      8.13 o 
   0  13   2      216.79      227.26     15.80 o 
   1  13   2        1.78       -0.44      7.67 o 
   2  13   2        2.75       10.82      6.47 o 
   3  13   2      246.27      254.89     44.85 o 
   4  13   2      340.42      341.41     24.40 o 
   5  13   2      122.01      129.29     18.34 o 
   6  13   2       32.99       17.83      6.13 o 
  -6  14   2        1.90       17.48      8.16 o 
  -5  14   2       36.95        8.04      9.95 o 
  -4  14   2      185.33      158.20     23.61 o 
  -3  14   2        2.86        2.86      9.45 o 
  -2  14   2       46.10       29.00      8.63 o 
  -1  14   2       17.01       10.13      6.39 o 
   0  14   2       29.94       24.55      5.78 o 
   1  14   2       38.76       32.43      7.96 o 
   2  14   2       56.78       56.00     13.00 o 
   3  14   2        1.52        4.67      5.51 o 
   4  14   2       13.68        3.25     12.25 o 
   5  14   2        0.17       21.27     11.26 o 
  -5  15   2        0.14       15.18     10.75 o 
  -4  15   2        0.16        3.17      8.62 o 
  -3  15   2       28.74       46.59     12.58 o 
  -2  15   2       13.71       24.45     10.60 o 
  -1  15   2        0.16        7.88      4.34 o 
   0  15   2       13.41       12.67      8.76 o 
   1  15   2        0.00        3.06      6.62 o 
   2  15   2       53.76       53.95     19.73 o 
   3  15   2       64.76       55.44     13.86 o 
   4  15   2        3.04        9.01     12.76 o 
  -4  16   2        2.84       10.96      7.05 o 
  -3  16   2        0.43        7.88      7.07 o 
  -2  16   2        1.23       -0.60      7.64 o 
  -1  16   2       29.51       18.86      7.71 o 
   0  16   2        1.00        3.22     10.97 o 
   1  16   2       30.32       24.07     14.27 o 
   2  16   2        0.36       -0.67      8.01 o 
   3  16   2        1.93       -0.56      9.83 o 
  -3  17   2      208.63      156.89     36.15 o 
  -2  17   2       66.26       36.84      9.32 o 
  -1  17   2       14.61       -8.65     12.26 o 
   0  17   2       97.13       44.12     21.57 o 
   1  17   2       19.40       10.76     10.23 o 
   2  17   2       23.20       28.32     13.47 o 
 -10   1   3      102.41       75.84     14.06 o 
  -9   1   3       28.44       24.49      7.58 o 
  -8   1   3        7.45       15.28      7.18 o 
  -7   1   3        4.62       16.36      6.86 o 
  -6   1   3      174.48      192.94     16.67 o 
  -5   1   3      613.67      670.91     11.56 o 
  -4   1   3     2092.81     1932.59     20.19 o 
  -3   1   3     1435.88     1324.80     11.02 o 
  -2   1   3     2449.07     2369.31     13.39 o 
  -1   1   3       40.07       45.69      3.38 o 
   0   1   3     2493.23     2157.44     26.70 o 
   1   1   3     1307.99     1418.30     13.78 o 
   2   1   3     2951.24     2905.86     19.83 o 
   3   1   3       20.54       24.44      4.04 o 
   4   1   3       78.35       76.03      8.99 o 
   5   1   3      683.45      717.20     17.76 o 
   6   1   3      302.65      302.65     14.23 o 
   7   1   3       98.83      115.90     16.19 o 
   8   1   3        0.32        2.35      4.76 o 
   9   1   3       12.81       22.62     16.12 o 
 -10   2   3       26.62       30.76     10.72 o 
  -9   2   3       56.13       43.02      9.41 o 
  -8   2   3        0.34        7.62      4.83 o 
  -7   2   3      995.15     1092.64     28.88 o 
  -6   2   3        7.32       17.27      3.89 o 
  -5   2   3      446.72      427.52     11.29 o 
  -4   2   3       78.08       51.32      5.95 o 
  -3   2   3      903.70      946.66      8.65 o 
  -2   2   3       43.84       65.91      4.16 o 
  -1   2   3     2703.96     2908.95     16.55 o 
   0   2   3       45.22       65.73      7.19 o 
   1   2   3     1116.27     1124.96     15.89 o 
   2   2   3      128.70      158.26      7.64 o 
   3   2   3       69.60       92.73      7.33 o 
   4   2   3      376.70      411.39     12.33 o 
   5   2   3      592.21      567.00     17.72 o 
   6   2   3       15.13       10.72      5.97 o 
   7   2   3       23.79       22.14      6.11 o 
   8   2   3       40.82       30.00      8.91 o 
 -10   3   3      289.73      235.79     44.12 o 
  -9   3   3      102.34      130.65     18.19 o 
  -8   3   3      228.68      240.24     20.15 o 
  -7   3   3       63.25       53.98     10.26 o 
  -6   3   3      231.58      265.31     14.02 o 
  -5   3   3     3992.34     4058.67     43.76 o 
  -4   3   3     4291.93     4330.36     22.89 o 
  -3   3   3     7407.15     7260.64     28.27 o 
  -2   3   3     6836.56     6156.46     44.29 o 
  -1   3   3      162.99      160.35      4.78 o 
   0   3   3      143.75      166.20      7.35 o 
   1   3   3     6487.76     6552.28     56.32 o 
   2   3   3     2765.49     2592.21     23.56 o 
   3   3   3      364.56      314.78     11.28 o 
   4   3   3     4570.89     4746.35     40.24 o 
   5   3   3     1780.79     1742.07     40.90 o 
   6   3   3      423.52      437.14     17.86 o 
   7   3   3      412.97      441.49     33.93 o 
   8   3   3       82.33      102.98     15.05 o 
 -10   4   3        4.59      -14.51     14.57 o 
  -9   4   3       99.24       98.63     15.35 o 
  -8   4   3      179.94      188.24     29.20 o 
  -7   4   3       73.68       66.29      8.86 o 
  -6   4   3      141.30      123.99     14.44 o 
  -5   4   3      221.39      218.74     10.80 o 
  -4   4   3     1240.40     1196.95     13.25 o 
  -3   4   3     5981.63     5962.60     31.54 o 
  -1   4   3       53.01       39.23      5.22 o 
   0   4   3        1.41       -0.24      3.92 o 
   1   4   3        2.44        3.08      4.85 o 
   2   4   3      469.27      426.71     12.70 o 
   3   4   3      250.41      217.65      9.38 o 
   4   4   3      241.66      236.30     10.82 o 
   5   4   3      409.61      419.75     23.42 o 
   6   4   3        3.02       10.02      4.78 o 
   7   4   3       50.57       43.57      8.68 o 
   8   4   3        8.20        5.21     10.70 o 
 -10   5   3      112.01      116.08     27.43 o 
  -9   5   3      284.44      307.72     50.77 o 
  -8   5   3      424.54      470.56     24.33 o 
  -7   5   3      313.68      372.64     25.41 o 
  -6   5   3     1080.99     1140.12     26.35 o 
  -5   5   3     3668.74     3606.15     53.60 o 
  -4   5   3     5601.35     5874.56     45.09 o 
  -3   5   3    16188.62    17691.30     72.49 o 
  -2   5   3    32147.62    32695.76    134.52 o 
  -1   5   3     1121.21     1005.95     14.97 o 
   0   5   3       43.93       33.46      5.30 o 
   1   5   3     3548.30     3333.50     30.31 o 
   2   5   3     1645.63     1696.09     25.48 o 
   3   5   3     4794.09     4911.91     35.98 o 
   4   5   3     4321.53     4417.16     39.95 o 
   5   5   3     2377.65     2564.71     39.85 o 
   6   5   3     1064.41     1085.06     26.67 o 
   7   5   3      331.36      344.34     67.63 o 
   8   5   3      244.10      254.64     42.88 o 
  -9   6   3       31.66       22.42      6.64 o 
  -8   6   3       99.97      105.87     18.91 o 
  -7   6   3      210.85      219.63     21.98 o 
  -6   6   3       91.82       95.87      9.86 o 
  -5   6   3       14.68        4.69      3.03 o 
  -4   6   3     2833.22     2849.09     27.33 o 
  -3   6   3      440.64      392.07     10.92 o 
  -2   6   3       23.26       31.75      7.88 o 
  -1   6   3     5183.88     5230.46     38.10 o 
   0   6   3      445.70      481.24     11.78 o 
   1   6   3      242.63      263.19     24.27 o 
   2   6   3     2313.35     2207.43     57.41 o 
   3   6   3      202.91      197.86     14.98 o 
   4   6   3      400.22      403.69     15.50 o 
   5   6   3       14.50        9.72      7.84 o 
   6   6   3       16.04       15.19      4.84 o 
   7   6   3       18.17       18.12      5.30 o 
   8   6   3       20.61       31.92      9.45 o 
  -9   7   3      209.37      231.40     34.61 o 
  -8   7   3      325.30      364.33     35.10 o 
  -7   7   3     1564.98     1650.36     31.45 o 
  -6   7   3     1057.32     1024.76     21.45 o 
  -5   7   3      230.46      219.21     11.29 o 
  -4   7   3     2971.77     3025.30     30.03 o 
  -3   7   3     4885.24     4867.11     54.02 o 
  -2   7   3     2969.87     2818.51     35.54 o 
  -1   7   3     2561.70     2692.86     23.98 o 
   0   7   3     3936.12     3719.57     50.71 o 
   1   7   3     2252.83     2206.95     31.79 o 
   2   7   3      549.62      506.52     18.20 o 
   3   7   3     1319.78     1267.82     31.03 o 
   4   7   3      755.61      834.20     20.92 o 
   5   7   3      411.56      423.71     16.52 o 
   6   7   3      472.30      444.92     30.61 o 
   7   7   3      648.24      577.23     38.12 o 
   8   7   3      388.36      415.65     27.47 o 
  -9   8   3        0.23        0.75     24.49 o 
  -8   8   3        6.27       10.92      7.66 o 
  -7   8   3       31.68       44.28     12.30 o 
  -6   8   3       95.32       66.60     12.33 o 
  -5   8   3      359.80      383.82     15.88 o 
  -4   8   3        9.71       13.05      3.28 o 
  -3   8   3      513.73      592.45     34.82 o 
  -2   8   3      319.62      387.02     14.53 o 
  -1   8   3      915.32      885.91     17.16 o 
   0   8   3        1.83        6.92      4.28 o 
   1   8   3       26.51       19.03      9.64 o 
   2   8   3       37.08       32.12      7.54 o 
   3   8   3      110.28      113.89     15.53 o 
   4   8   3       80.96       82.32      8.06 o 
   5   8   3       41.29       41.05      9.25 o 
   6   8   3       70.63       76.81     10.90 o 
   7   8   3       50.99       32.46      8.44 o 
  -9   9   3        3.83       -0.58      9.87 o 
  -8   9   3        0.67        7.22      5.04 o 
  -7   9   3        7.89       12.38      6.66 o 
  -6   9   3      107.07      118.10     20.06 o 
  -5   9   3      899.09      894.49     20.61 o 
  -4   9   3       37.60       39.91      6.35 o 
  -3   9   3       76.89       71.58      8.45 o 
  -2   9   3      227.25      233.35     15.35 o 
  -1   9   3       90.95       87.65      8.03 o 
   0   9   3        0.96        5.84      6.58 o 
   1   9   3      874.75      855.42     25.43 o 
   2   9   3      248.17      232.56     14.65 o 
   3   9   3        0.85        9.68      8.20 o 
   4   9   3      473.76      494.90     18.83 o 
   5   9   3      123.36      159.33     12.91 o 
   6   9   3       26.08       34.82     11.14 o 
   7   9   3      109.31      112.92     13.53 o 
  -8  10   3        6.31       -0.54      7.29 o 
  -7  10   3       12.21        5.52      9.89 o 
  -6  10   3        2.08       -0.41      9.55 o 
  -5  10   3      298.49      289.76     27.17 o 
  -4  10   3       47.86       50.97      9.06 o 
  -3  10   3       87.19       81.55     10.21 o 
  -2  10   3      470.89      484.92     22.16 o 
  -1  10   3      163.16      148.35     17.62 o 
   0  10   3        5.00       10.62      5.88 o 
   1  10   3      965.22      958.15     27.84 o 
   2  10   3      166.65      160.42     22.54 o 
   3  10   3       23.55       26.55      6.77 o 
   4  10   3       18.10       11.79      5.07 o 
   5  10   3        1.81       -4.73      7.50 o 
   6  10   3        8.95       10.33      8.26 o 
   7  10   3        0.06       11.55      6.95 o 
  -8  11   3       19.25       23.62     10.79 o 
  -7  11   3       24.45       16.18      9.02 o 
  -6  11   3      135.61      123.37     20.53 o 
  -5  11   3      629.20      618.44     22.59 o 
  -4  11   3      879.51      872.89     36.75 o 
  -3  11   3      342.52      302.29     18.70 o 
  -2  11   3      429.28      439.82     21.80 o 
  -1  11   3        0.71        4.93      5.37 o 
   0  11   3      143.09      154.71     19.73 o 
   1  11   3       44.18       50.08      9.42 o 
   2  11   3      124.95      132.40     19.68 o 
   3  11   3      157.13      137.06     20.92 o 
   4  11   3      134.82      139.56     15.94 o 
   5  11   3      128.69      120.51     16.40 o 
   6  11   3       28.38       22.56     10.83 o 
  -7  12   3        0.14       17.56     11.16 o 
  -6  12   3       14.54        9.23     10.76 o 
  -5  12   3       16.19       11.86      6.30 o 
  -4  12   3       12.94        8.57      5.53 o 
  -3  12   3       47.74       35.30     14.54 o 
  -2  12   3       53.22       62.67     14.65 o 
  -1  12   3      461.88      445.30     22.91 o 
   0  12   3      214.10      236.95     16.28 o 
   1  12   3      127.45      119.82     23.63 o 
   2  12   3       91.06       78.14     13.34 o 
   3  12   3       13.95       20.52     10.61 o 
   4  12   3       61.46       35.27     10.78 o 
   5  12   3       81.75       59.80     12.77 o 
   6  12   3       80.19       80.89     16.77 o 
  -7  13   3       45.18       33.29     10.94 o 
  -6  13   3       65.91       46.78     12.08 o 
  -5  13   3      511.78      545.85     33.84 o 
  -4  13   3      813.54      765.13     40.16 o 
  -3  13   3      802.98      812.01     31.71 o 
  -2  13   3      232.25      229.40     26.02 o 
  -1  13   3      197.91      154.38     23.51 o 
   0  13   3      528.81      529.34     26.89 o 
   1  13   3      560.98      567.07     29.16 o 
   2  13   3      471.65      532.96     26.87 o 
   3  13   3      436.06      459.60     53.77 o 
   4  13   3      613.88      540.74     26.69 o 
   5  13   3      132.92      124.81     18.58 o 
  -6  14   3        1.11        9.44      6.51 o 
  -5  14   3       13.70      -10.63     10.63 o 
  -4  14   3       60.99       50.40     12.20 o 
  -3  14   3       56.34       39.65     11.05 o 
  -2  14   3      178.04      146.22     23.42 o 
  -1  14   3      177.41      191.98     20.61 o 
   0  14   3       68.53       41.83     11.46 o 
   1  14   3       60.88       53.42     17.94 o 
   2  14   3       20.14       12.14      7.40 o 
   3  14   3       33.34       22.31      8.86 o 
   4  14   3       48.71       43.11     10.71 o 
   5  14   3       39.12       22.36     11.09 o 
  -5  15   3       70.86       55.48     13.87 o 
  -4  15   3      290.93      331.53     39.63 o 
  -3  15   3      258.46      279.89     28.44 o 
  -2  15   3      282.32      228.11     45.22 o 
  -1  15   3      586.56      597.10     32.15 o 
   0  15   3      398.86      447.22     48.26 o 
   1  15   3      182.43      172.92     24.38 o 
   2  15   3      106.90      153.77     17.06 o 
   3  15   3      176.24      210.65     28.12 o 
   4  15   3      265.50      253.70     65.33 o 
  -4  16   3       45.31       34.38     11.78 o 
  -3  16   3        0.99       -6.20      7.34 o 
  -2  16   3        8.76       10.68      6.76 o 
  -1  16   3       72.15       61.93     16.25 o 
   0  16   3        8.53       13.04      8.77 o 
   1  16   3        0.26        3.41     13.42 o 
   2  16   3       35.74       19.67     10.30 o 
   3  16   3       45.55       20.22      8.84 o 
  -3  17   3       28.66       22.79      7.76 o 
  -2  17   3      120.93      111.33     20.81 o 
  -1  17   3       85.05       96.85     25.49 o 
   0  17   3       79.73       47.08     20.04 o 
   1  17   3       80.53       65.78     19.85 o 
 -10   0   4       74.71      103.08     20.03 o 
  -9   0   4       70.86       70.57     23.77 o 
  -8   0   4      394.11      414.79     29.07 o 
  -7   0   4     1347.79     1392.73     37.07 o 
  -6   0   4     4777.25     4634.32     65.52 o 
  -5   0   4     3870.15     3547.32     31.09 o 
  -4   0   4      859.48      819.55     21.63 o 
  -3   0   4     6648.62     6582.85     55.80 o 
  -2   0   4     8001.13     8037.26     38.75 o 
  -1   0   4     4706.90     4575.09     29.14 o 
   1   0   4      839.70      899.04     22.98 o 
   2   0   4     1181.75      982.38     15.85 o 
   3   0   4     4134.15     3955.59     36.48 o 
   4   0   4       92.05       83.81     14.83 o 
   5   0   4      497.20      483.08     28.46 o 
   6   0   4     1116.40     1151.01     45.90 o 
   7   0   4      255.05      290.74     50.36 o 
   8   0   4       45.93       52.32     22.29 o 
 -10   1   4       74.37       50.26     10.00 o 
  -9   1   4        1.12        4.67      7.95 o 
  -8   1   4      124.85      126.88     16.31 o 
  -7   1   4     1147.69     1304.60     29.20 o 
  -6   1   4     1348.69     1403.31     29.62 o 
  -5   1   4       18.03        4.48      2.58 o 
  -4   1   4     2774.41     2634.37     24.26 o 
  -3   1   4     8679.11     8692.13     30.11 o 
  -2   1   4      121.40      102.03      6.96 o 
  -1   1   4     7481.04     7723.05     34.89 o 
   0   1   4     9311.99     9119.68     85.23 o 
   1   1   4     1618.05     1610.33     14.52 o 
   2   1   4     1492.51     1398.11     13.48 o 
   3   1   4     1449.22     1443.99     16.93 o 
   4   1   4     1439.48     1463.12     23.74 o 
   5   1   4      915.17      913.98     21.43 o 
   6   1   4      767.46      767.73     26.97 o 
   7   1   4      189.89      150.96     30.64 o 
   8   1   4      135.66      119.75     47.44 o 
 -10   2   4      120.81      122.02     18.65 o 
  -9   2   4      197.76      251.53     28.17 o 
  -8   2   4      160.42      205.49     23.98 o 
  -7   2   4      414.66      393.74     19.90 o 
  -6   2   4     2310.87     2317.72     25.74 o 
  -5   2   4     3888.30     3733.63     32.36 o 
  -4   2   4     1902.58     1884.13     18.51 o 
  -3   2   4     3867.49     3715.67     19.39 o 
  -2   2   4     2784.68     2725.16     14.58 o 
  -1   2   4       20.88       33.52      6.00 o 
   0   2   4      118.48      105.34      7.26 o 
   1   2   4     1999.20     1760.29     19.99 o 
   2   2   4      409.61      387.98     15.37 o 
   3   2   4     1947.53     1898.70     21.55 o 
   4   2   4     2444.23     2452.31     22.77 o 
   5   2   4     1235.67     1239.17     26.54 o 
   6   2   4      947.45     1007.12     25.98 o 
   7   2   4      127.36      130.21     19.68 o 
   8   2   4        2.22       -0.17     13.66 o 
 -10   3   4        0.33       10.51      6.07 o 
  -9   3   4        0.42        2.45      5.20 o 
  -8   3   4        1.75        4.54      5.93 o 
  -7   3   4     1773.58     1829.88     36.88 o 
  -6   3   4     1357.08     1366.23     26.99 o 
  -5   3   4      206.33      213.17     11.21 o 
  -4   3   4     2728.97     2831.97     27.91 o 
  -3   3   4      370.57      309.18      8.49 o 
  -2   3   4     2098.63     2186.64     20.01 o 
  -1   3   4       57.34       56.30      4.71 o 
   0   3   4      121.95      110.69      8.86 o 
   1   3   4      120.75      150.07     12.25 o 
   2   3   4      638.40      490.31     12.45 o 
   3   3   4      558.55      559.20     23.41 o 
   4   3   4      740.86      812.43     18.40 o 
   5   3   4     1109.59     1087.51     32.64 o 
   6   3   4       20.57       21.14      6.22 o 
   7   3   4        0.73        8.01      7.78 o 
   8   3   4      117.03      135.85     30.28 o 
 -10   4   4       31.16       30.51     11.94 o 
  -9   4   4      229.25      230.86     26.18 o 
  -8   4   4       67.34       79.53     11.72 o 
  -7   4   4       77.16       66.57      7.07 o 
  -6   4   4      349.11      353.19     15.49 o 
  -5   4   4        5.39        5.80      3.82 o 
  -4   4   4     1910.96     1967.17     15.62 o 
  -3   4   4     4407.77     4471.29     48.91 o 
  -2   4   4     2394.50     2223.54     22.94 o 
  -1   4   4       71.65       81.17      4.58 o 
   0   4   4      696.06      768.35     31.04 o 
   1   4   4       40.46       29.20      8.31 o 
   2   4   4       49.30       76.59      8.64 o 
   3   4   4      658.65      742.08     13.92 o 
   4   4   4      246.56      210.49     10.52 o 
   5   4   4       88.79       72.83      7.53 o 
   6   4   4      255.95      277.15     23.44 o 
   7   4   4       19.91       26.24     22.56 o 
   8   4   4       27.04       36.43     17.79 o 
 -10   5   4        1.61       -1.06     12.34 o 
  -9   5   4       12.93       20.46      7.12 o 
  -8   5   4       39.38       33.27     10.40 o 
  -7   5   4      160.44      122.99     15.32 o 
  -6   5   4      601.49      636.34     20.37 o 
  -5   5   4        0.02        2.97      3.85 o 
  -4   5   4        6.00        5.94      3.24 o 
  -3   5   4       35.64       74.49      7.52 o 
  -2   5   4       69.84      101.69     11.27 o 
  -1   5   4       54.94       50.71      6.49 o 
   0   5   4      676.50      611.81     13.26 o 
   1   5   4     2184.92     2398.71     27.07 o 
   2   5   4      657.63      796.37     26.14 o 
   3   5   4      420.72      500.31     14.27 o 
   4   5   4       64.16       77.10     10.83 o 
   5   5   4       53.45       39.93      5.90 o 
   6   5   4      127.31      101.02     17.46 o 
   7   5   4       21.86       14.55      8.15 o 
   8   5   4        1.94       17.45     13.82 o 
 -10   6   4       10.68       15.84      8.85 o 
  -9   6   4       19.92       14.14     13.55 o 
  -8   6   4      230.13      216.34     35.42 o 
  -7   6   4        0.44        4.97      4.85 o 
  -6   6   4      564.36      529.82     20.61 o 
  -5   6   4       81.25       70.74      8.33 o 
  -4   6   4      687.44      621.65     11.54 o 
  -3   6   4       20.95       46.86      8.29 o 
  -2   6   4      373.39      419.43     13.18 o 
  -1   6   4     1394.78     1524.82     17.40 o 
   0   6   4      115.10      115.07      7.91 o 
   1   6   4      525.27      613.36     18.62 o 
   2   6   4     1418.30     1674.08     31.85 o 
   3   6   4       72.74       92.49     13.16 o 
   4   6   4      532.26      536.95     14.87 o 
   5   6   4      129.41      121.77     10.75 o 
   6   6   4      312.09      375.87     22.44 o 
   7   6   4      217.50      212.15     18.00 o 
   8   6   4        3.95       19.10     15.20 o 
  -9   7   4        1.84       11.52     11.60 o 
  -8   7   4       45.50       41.23     19.10 o 
  -7   7   4     1327.97     1430.55     33.52 o 
  -6   7   4     1419.81     1441.15     33.84 o 
  -5   7   4      362.94      406.48     13.01 o 
  -4   7   4        9.28       10.48     11.87 o 
  -3   7   4       11.00       30.07      9.22 o 
  -2   7   4      268.50      190.38     15.96 o 
  -1   7   4       14.81       16.51      5.30 o 
   0   7   4      446.88      439.82     16.79 o 
   1   7   4        1.78       -4.28      4.60 o 
   2   7   4      168.34      163.99     21.93 o 
   3   7   4     1176.89     1147.37     27.33 o 
   4   7   4       79.84       92.36      8.30 o 
   5   7   4      105.94      105.02     13.00 o 
   6   7   4      103.70      107.69     12.94 o 
   7   7   4        3.76        0.36     10.57 o 
  -9   8   4      222.81      181.43     35.54 o 
  -8   8   4      149.53      138.33     23.54 o 
  -7   8   4      567.72      597.56     25.93 o 
  -6   8   4     1856.37     1868.06     46.44 o 
  -5   8   4      615.27      664.47     20.65 o 
  -4   8   4     3494.96     3714.91     39.70 o 
  -3   8   4     2068.24     2173.67     40.93 o 
  -2   8   4       64.03       75.04     12.50 o 
  -1   8   4     1656.64     1655.11     22.92 o 
   0   8   4     1904.40     1890.43     27.27 o 
   1   8   4      566.80      545.56     37.59 o 
   2   8   4      751.76      728.67     21.91 o 
   3   8   4     1309.74     1375.00     46.48 o 
   4   8   4      289.99      277.71     18.59 o 
   5   8   4      359.13      408.10     18.71 o 
   6   8   4      504.80      468.64     26.57 o 
   7   8   4      122.51      139.88     19.68 o 
  -9   9   4       52.64       26.87     11.05 o 
  -8   9   4       88.10      105.02     16.16 o 
  -7   9   4      356.34      350.55     31.79 o 
  -6   9   4      292.36      282.68     44.33 o 
  -5   9   4       64.97       75.50      9.58 o 
  -4   9   4      334.34      361.00     18.52 o 
  -3   9   4      714.93      681.59     33.76 o 
  -2   9   4      381.12      372.78     15.23 o 
  -1   9   4     1081.53     1025.86     19.04 o 
   0   9   4     1946.87     1899.51     27.02 o 
   1   9   4       33.56       44.40      7.20 o 
   2   9   4      483.03      488.59     23.66 o 
   3   9   4      964.18      931.55     40.04 o 
   4   9   4      203.77      210.69     16.68 o 
   5   9   4      719.91      739.19     28.00 o 
   6   9   4      248.14      241.73     19.69 o 
   7   9   4       18.48       25.92      9.82 o 
  -8  10   4      118.32      125.84     21.44 o 
  -7  10   4      185.96      172.95     25.57 o 
  -6  10   4     1376.00     1389.31     57.38 o 
  -5  10   4     2087.52     2140.10     38.09 o 
  -4  10   4     1082.01     1031.92     44.10 o 
  -3  10   4     1009.54     1036.70     35.13 o 
  -2  10   4     1092.64     1101.68     21.17 o 
  -1  10   4     1110.81     1035.93     20.48 o 
   0  10   4     1796.66     1870.31     30.56 o 
   1  10   4     2011.08     2127.41     36.33 o 
   2  10   4     1072.97     1081.72     33.98 o 
   3  10   4      758.60      815.41     27.98 o 
   4  10   4      379.55      421.39     28.94 o 
   5  10   4      186.23      196.81     19.22 o 
   6  10   4      302.32      332.46     42.90 o 
  -8  11   4       36.88       28.81     11.21 o 
  -7  11   4       15.44       19.51      6.85 o 
  -6  11   4       39.68       43.28      9.77 o 
  -5  11   4      503.38      474.42     33.97 o 
  -4  11   4     1424.00     1433.41     38.44 o 
  -3  11   4      329.92      349.15     20.33 o 
  -2  11   4      167.86      207.88     27.87 o 
  -1  11   4     1186.94     1167.23     23.99 o 
   0  11   4       76.01       60.95      9.41 o 
   1  11   4      132.80      151.41     17.50 o 
   2  11   4      581.63      558.19     23.60 o 
   3  11   4      125.01      139.43     19.79 o 
   4  11   4      315.13      265.12     25.82 o 
   5  11   4      291.29      276.10     20.14 o 
   6  11   4      103.01       91.39     17.13 o 
  -7  12   4        9.89       12.02      6.58 o 
  -6  12   4      408.80      348.19     71.40 o 
  -5  12   4      731.23      760.32     23.65 o 
  -4  12   4       39.24       43.70      9.66 o 
  -3  12   4      612.73      653.86     24.57 o 
  -2  12   4      273.48      273.67     33.05 o 
  -1  12   4       38.57       21.73      7.46 o 
   0  12   4      205.46      181.44     19.94 o 
   1  12   4      109.93      105.02     15.43 o 
   2  12   4      306.89      329.25     21.54 o 
   3  12   4      683.37      700.55     31.35 o 
   4  12   4      249.21      237.75     23.95 o 
   5  12   4      174.05      156.09     20.58 o 
   6  12   4      149.48      129.81     23.42 o 
  -7  13   4       20.64       12.78     11.28 o 
  -6  13   4       16.79       13.77      8.14 o 
  -5  13   4       30.71       27.54      5.70 o 
  -4  13   4      231.57      222.08     28.78 o 
  -3  13   4      120.05      119.10     16.08 o 
  -2  13   4        4.65        9.14      5.98 o 
  -1  13   4      253.85      276.48     33.47 o 
   0  13   4      153.07      143.79     14.26 o 
   1  13   4        1.62       14.13     11.80 o 
   2  13   4        3.38        6.75     16.40 o 
   3  13   4       72.67      101.54     17.66 o 
   4  13   4       66.51       48.21     28.90 o 
   5  13   4       51.95       43.01     12.45 o 
  -6  14   4       11.72       17.97      8.11 o 
  -5  14   4       27.50       28.04      8.73 o 
  -4  14   4       24.77       18.74      7.95 o 
  -3  14   4      123.13       95.64     18.83 o 
  -2  14   4        3.54       19.04      7.32 o 
  -1  14   4       11.62       17.17      6.28 o 
   0  14   4        8.05        9.45      5.36 o 
   1  14   4        4.69        7.58      6.10 o 
   2  14   4       27.06       40.50      9.73 o 
   3  14   4       44.71       33.11      8.34 o 
   4  14   4        1.05       -0.49     19.61 o 
  -5  15   4       52.65       30.58     16.35 o 
  -4  15   4       12.07        6.21      7.72 o 
  -3  15   4        6.09       14.25      7.08 o 
  -2  15   4       10.52       21.12      8.85 o 
  -1  15   4        5.86       15.71      6.45 o 
   0  15   4        0.02       -2.11     13.70 o 
   1  15   4       49.61       61.60     30.51 o 
   2  15   4        2.52        4.64     11.74 o 
   3  15   4       21.87       12.66     11.77 o 
   4  15   4        0.35       -2.96     12.66 o 
  -4  16   4        0.51       16.40      9.51 o 
  -3  16   4        1.36       14.14      9.62 o 
  -2  16   4        9.59        6.59      8.39 o 
  -1  16   4       35.69       58.20     14.04 o 
   0  16   4       24.58       19.70     12.72 o 
   1  16   4        1.68        6.94     13.34 o 
   2  16   4        6.19        4.67     12.34 o 
  -3  17   4        4.23        3.23     12.62 o 
  -2  17   4       17.97       14.53      9.68 o 
  -1  17   4      114.58       86.02     18.75 o 
   0  17   4       34.37       39.75     13.08 o 
   1  17   4        0.39       24.43     11.62 o 
 -10   1   5        2.79       11.54      4.77 o 
  -9   1   5      264.15      213.32     21.28 o 
  -8   1   5      260.63      259.80     22.64 o 
  -7   1   5      121.06       79.10     12.03 o 
  -6   1   5      147.02      128.32     12.74 o 
  -5   1   5        0.42        2.43      2.10 o 
  -4   1   5     2319.05     2619.97     16.73 o 
  -3   1   5     1026.86      966.26      9.47 o 
  -2   1   5      100.42      133.98      7.22 o 
  -1   1   5     3234.62     3439.65     32.00 o 
   0   1   5     1252.74     1159.23     27.41 o 
   1   1   5      936.53     1045.39     12.36 o 
   2   1   5      137.77      131.16      9.36 o 
   3   1   5       31.91       32.49      8.35 o 
   4   1   5       69.72       75.22      7.96 o 
   5   1   5        4.48        0.70      4.51 o 
   6   1   5      220.43      205.97     19.59 o 
   7   1   5       11.20       15.71      7.79 o 
   8   1   5       15.39       35.78     15.21 o 
 -10   2   5      187.98      209.93     27.60 o 
  -9   2   5       97.28      115.00     14.50 o 
  -8   2   5      601.01      666.14     35.88 o 
  -7   2   5      357.68      374.39     19.16 o 
  -6   2   5      679.57      657.13     15.28 o 
  -5   2   5     4610.23     4977.37     41.61 o 
  -4   2   5     5581.09     5676.87     23.90 o 
  -3   2   5     3798.82     3919.44     23.26 o 
  -2   2   5      151.35      156.75      6.88 o 
  -1   2   5      742.17      624.56      9.95 o 
   0   2   5      167.49      201.30      8.81 o 
   1   2   5      784.57      648.53     32.13 o 
   2   2   5     5806.03     5999.06     33.72 o 
   3   2   5     1221.08     1215.42     16.64 o 
   4   2   5     1228.91     1224.00     18.27 o 
   5   2   5      661.06      640.85     20.18 o 
   6   2   5      154.38      157.72     13.59 o 
   7   2   5       84.88       97.20     29.20 o 
   8   2   5       47.29       42.54     16.47 o 
 -10   3   5        5.40        6.59      9.32 o 
  -9   3   5       10.52       12.13      5.70 o 
  -8   3   5      395.43      367.78     24.66 o 
  -7   3   5       11.75        8.87      3.57 o 
  -6   3   5       25.53       20.91      3.32 o 
  -5   3   5      183.87      146.02     11.41 o 
  -4   3   5      391.76      408.88      9.35 o 
  -3   3   5      230.39      244.27      6.54 o 
  -2   3   5        0.49        3.46      4.83 o 
  -1   3   5     2425.74     2310.31     19.39 o 
   0   3   5       28.03       18.44      6.07 o 
   1   3   5     3367.03     3653.92     31.18 o 
   2   3   5       50.88       69.11      7.29 o 
   3   3   5       18.58       13.99      4.10 o 
   4   3   5       52.20       45.87      9.00 o 
   5   3   5       49.74       44.63      6.69 o 
   6   3   5      152.80      142.70     14.06 o 
   7   3   5       25.77       25.91     10.36 o 
   8   3   5        5.99       15.56     14.41 o 
 -10   4   5       64.36       47.82     11.84 o 
  -9   4   5      444.92      442.20     28.71 o 
  -8   4   5     1436.10     1529.25     32.53 o 
  -7   4   5      472.92      426.63     24.65 o 
  -6   4   5     1488.10     1430.27     25.27 o 
  -5   4   5     8102.00     8244.31     36.74 o 
  -4   4   5     5223.64     5415.22     50.31 o 
  -3   4   5     5141.95     5322.41     34.93 o 
  -2   4   5    11052.02    11110.47     60.62 o 
  -1   4   5      560.60      469.83     10.12 o 
   0   4   5       22.03       28.05      4.88 o 
   1   4   5     6124.50     6034.37     54.63 o 
   2   4   5    10032.50    10294.13     81.48 o 
   3   4   5     4789.89     5212.36     41.45 o 
   4   4   5     3849.89     3919.52     42.02 o 
   5   4   5     1803.56     1929.05     26.59 o 
   6   4   5      110.25      127.96     23.78 o 
   7   4   5       36.98       33.86      8.99 o 
   8   4   5      174.65      143.03     30.87 o 
 -10   5   5        6.26       10.91     12.09 o 
  -9   5   5       45.32       28.86     14.54 o 
  -8   5   5       31.03       25.24     16.68 o 
  -7   5   5      347.42      315.40     16.17 o 
  -6   5   5      549.85      563.60     18.43 o 
  -5   5   5      213.55      202.66     13.27 o 
  -4   5   5        4.58        6.86      3.09 o 
  -3   5   5      250.06      274.74     11.51 o 
  -2   5   5       20.07       35.01      8.31 o 
  -1   5   5        5.78        5.88      3.67 o 
   0   5   5      577.53      599.34     14.42 o 
   1   5   5       27.80       38.56      8.52 o 
   2   5   5        2.13       11.34      7.81 o 
   3   5   5       13.68       12.84      3.20 o 
   4   5   5       15.33       28.02      7.21 o 
   5   5   5        4.34        2.95      4.63 o 
   6   5   5       57.12       68.52     10.82 o 
   7   5   5      143.74      141.74     29.96 o 
 -10   6   5      169.30      138.62     34.18 o 
  -9   6   5      199.94      156.53     45.38 o 
  -8   6   5     1304.64     1280.35     57.18 o 
  -7   6   5     3668.44     3827.09     70.46 o 
  -6   6   5      261.26      256.02     14.62 o 
  -5   6   5     1439.59     1479.67     24.42 o 
  -4   6   5     6558.89     6870.91     43.49 o 
  -3   6   5       11.03        0.15      5.02 o 
  -2   6   5     3736.60     3487.04     14.07 o 
  -1   6   5     4579.01     4576.97     30.36 o 
   0   6   5      315.33      301.23     11.72 o 
   1   6   5     5383.39     5254.55     50.45 o 
   2   6   5     4228.21     4567.38     58.58 o 
   3   6   5     3194.60     3365.94     38.91 o 
   4   6   5     2292.86     2322.60     40.98 o 
   5   6   5      523.84      525.52     27.78 o 
   6   6   5       99.93       93.61     16.34 o 
   7   6   5      263.13      253.65     61.94 o 
  -9   7   5       22.87       26.92     15.61 o 
  -8   7   5       19.96       11.98      6.36 o 
  -7   7   5      264.91      222.74     25.47 o 
  -6   7   5        0.62        0.38      8.84 o 
  -5   7   5       18.47       25.63     13.41 o 
  -4   7   5      479.25      476.74     14.72 o 
  -3   7   5       15.40       15.62      5.06 o 
  -2   7   5       10.59       13.29      2.99 o 
  -1   7   5       38.41       48.02      8.59 o 
   0   7   5       35.04       28.12      6.89 o 
   1   7   5      323.26      379.19     16.75 o 
   2   7   5       48.04       37.72      8.89 o 
   3   7   5        0.05       10.01      9.86 o 
   4   7   5        1.69        7.83      5.50 o 
   5   7   5        0.32       17.02      9.03 o 
   6   7   5       31.09       23.62      6.24 o 
   7   7   5        7.24       13.96      6.22 o 
  -9   8   5       71.38       64.21     20.84 o 
  -8   8   5      119.85       76.32     14.87 o 
  -7   8   5      529.50      574.55     30.05 o 
  -6   8   5      732.65      745.77     25.15 o 
  -5   8   5      660.75      688.04     29.10 o 
  -4   8   5     1189.14     1141.19     28.66 o 
  -3   8   5      272.20      262.29     21.88 o 
  -2   8   5       13.92        8.10      4.79 o 
  -1   8   5      631.42      548.41     19.23 o 
   0   8   5      402.33      414.38     17.00 o 
   1   8   5      578.02      532.47     18.61 o 
   2   8   5      920.01      935.70     24.53 o 
   3   8   5      260.94      278.87     16.79 o 
   4   8   5      302.83      294.83     19.58 o 
   5   8   5      247.63      289.68     27.66 o 
   6   8   5       56.51       45.39      9.31 o 
   7   8   5      100.87       85.53     20.22 o 
  -9   9   5        1.08       21.65     16.42 o 
  -8   9   5        6.58        9.29      7.11 o 
  -7   9   5      167.21      132.59     26.80 o 
  -6   9   5        7.54       -0.16      6.76 o 
  -5   9   5      405.60      378.75     16.01 o 
  -4   9   5        9.24       14.38      6.20 o 
  -3   9   5       81.35       81.35     16.70 o 
  -2   9   5       93.75      108.95     13.84 o 
  -1   9   5      343.10      355.24     23.68 o 
   0   9   5      368.23      378.10     16.55 o 
   1   9   5       61.86       52.26      9.20 o 
   2   9   5       98.25       97.65     12.31 o 
   3   9   5      104.67      116.27     17.35 o 
   4   9   5      180.59      173.91     18.34 o 
   5   9   5      152.65      147.34     15.57 o 
   6   9   5        3.17       -0.57     10.23 o 
   7   9   5       41.68       25.64     12.85 o 
  -9  10   5       73.61       42.98     22.14 o 
  -8  10   5        6.08       10.39      7.58 o 
  -7  10   5       25.14       19.77      7.12 o 
  -6  10   5        5.89       12.90     10.98 o 
  -5  10   5      100.05       97.03     12.10 o 
  -4  10   5        0.72       15.71      5.59 o 
  -3  10   5       91.78       95.10     13.05 o 
  -2  10   5        2.03       20.95     10.33 o 
  -1  10   5       14.80       14.17      6.20 o 
   0  10   5      406.35      390.99     20.74 o 
   1  10   5       24.92       43.19     11.27 o 
   2  10   5       88.06       73.83     12.39 o 
   3  10   5       51.80       51.32     10.74 o 
   4  10   5        8.53       14.94      4.44 o 
   5  10   5        3.00        7.85      6.35 o 
   6  10   5        0.44        2.88      8.62 o 
  -8  11   5       21.31       19.19      6.87 o 
  -7  11   5        1.05      -10.09     10.09 o 
  -6  11   5       14.45       20.30      8.13 o 
  -5  11   5       26.15       14.86      5.87 o 
  -4  11   5       37.23       40.75     11.36 o 
  -3  11   5      161.67      155.46     16.63 o 
  -2  11   5        8.29       18.87      9.84 o 
  -1  11   5       39.00       42.43      6.23 o 
   0  11   5      105.49       97.68     11.45 o 
   1  11   5       44.99       24.77      6.94 o 
   2  11   5       69.36       49.20      9.50 o 
   3  11   5       46.83       40.56      9.78 o 
   4  11   5       92.96       87.01     10.74 o 
   5  11   5        2.28        1.52      7.33 o 
   6  11   5        1.76       -0.03      9.68 o 
  -8  12   5       47.46       34.62     10.13 o 
  -7  12   5        3.15        4.19      9.68 o 
  -6  12   5      333.89      379.44     43.85 o 
  -5  12   5      643.58      641.40     24.00 o 
  -4  12   5      320.15      306.74     21.91 o 
  -3  12   5      601.91      649.33     28.90 o 
  -2  12   5      201.11      211.24     19.65 o 
  -1  12   5        7.59       16.20      5.08 o 
   0  12   5       56.97       57.94     11.85 o 
   1  12   5      174.04      174.71     27.03 o 
   2  12   5      253.60      245.55     21.80 o 
   3  12   5      453.94      417.40     60.90 o 
   4  12   5      262.12      202.61     28.43 o 
   5  12   5       79.60       73.12     17.35 o 
  -7  13   5        3.50       -4.10      8.07 o 
  -6  13   5       30.84       34.18     11.27 o 
  -5  13   5       14.49       13.97      6.88 o 
  -4  13   5        0.14       -4.87      9.40 o 
  -3  13   5       77.06       66.39     10.69 o 
  -2  13   5      129.80      145.98     18.76 o 
  -1  13   5      239.75      219.18     26.13 o 
   0  13   5       24.81       18.26     11.00 o 
   1  13   5      383.76      352.21     36.56 o 
   2  13   5       58.75       66.98     14.86 o 
   3  13   5        1.72        9.57      7.55 o 
   4  13   5        3.63        9.68      8.50 o 
   5  13   5       66.78       54.87     13.35 o 
  -6  14   5      249.99      199.70     40.40 o 
  -5  14   5      608.84      600.98     35.75 o 
  -4  14   5      292.67      281.90     28.97 o 
  -3  14   5      371.10      371.47     34.33 o 
  -2  14   5      668.26      643.26     67.22 o 
  -1  14   5      629.70      642.75     40.50 o 
   0  14   5      388.84      441.12     40.29 o 
   1  14   5      501.50      429.43     60.06 o 
   2  14   5      612.12      632.34     47.36 o 
   3  14   5      315.53      322.93     29.53 o 
   4  14   5      177.94      185.28     29.17 o 
  -6  15   5        9.40       22.15     13.93 o 
  -5  15   5        4.50        1.53      6.57 o 
  -4  15   5        1.37       12.31      9.35 o 
  -3  15   5        8.01       15.12     13.41 o 
  -2  15   5        2.46        8.99      6.82 o 
  -1  15   5       11.29       19.31     16.19 o 
   0  15   5       15.79       14.94     12.82 o 
   1  15   5        4.02       10.82     12.05 o 
   2  15   5        0.01        8.51      3.12 o 
   3  15   5        5.23       14.45      8.43 o 
  -4  16   5       65.31       71.00     14.45 o 
  -3  16   5       55.24       44.83     14.42 o 
  -2  16   5      205.80      204.71     27.25 o 
  -1  16   5      399.26      410.40     36.08 o 
   0  16   5      201.11      204.73     43.35 o 
   1  16   5      232.92      214.10     51.77 o 
   2  16   5      277.89      238.66     69.29 o 
  -3  17   5        2.09        8.08      6.73 o 
  -2  17   5        9.44        1.31      9.86 o 
  -1  17   5        0.63        8.26     10.58 o 
   0  17   5       15.31       32.84     20.12 o 
 -10   0   6      248.06      258.60     52.61 o 
  -9   0   6     1405.66     1553.13     58.19 o 
  -8   0   6     1725.81     1855.89     55.75 o 
  -7   0   6     1999.73     1923.84     80.35 o 
  -6   0   6     5460.74     5866.70     68.39 o 
  -5   0   6       20.74       22.14      4.41 o 
  -4   0   6      597.95      464.14     20.04 o 
  -3   0   6     3526.50     3253.54     26.38 o 
  -2   0   6     2630.40     2688.33     23.31 o 
  -1   0   6    20717.95    19435.39     86.03 o 
   0   0   6    47039.54    49103.89    199.63 o 
   1   0   6     5713.26     5587.28     49.05 o 
   2   0   6     4234.42     4126.70     40.23 o 
   3   0   6     2881.88     2993.50     46.97 o 
   4   0   6      586.07      569.07     26.36 o 
   5   0   6      815.90      815.02     30.45 o 
   6   0   6      784.29      707.55     69.64 o 
   7   0   6      211.84      211.97     36.06 o 
   8   0   6      234.91      297.68     42.66 o 
 -10   1   6       91.79      105.61     15.27 o 
  -9   1   6      133.47      140.86     17.73 o 
  -8   1   6      741.90      727.19     21.88 o 
  -7   1   6     1426.19     1427.44     27.45 o 
  -6   1   6     2209.64     2424.54     33.21 o 
  -5   1   6     2297.70     2248.66     17.32 o 
  -4   1   6     1357.04     1218.87     13.41 o 
  -3   1   6     1188.73     1115.26     11.79 o 
  -2   1   6      664.80      647.93      8.95 o 
  -1   1   6     2022.35     2109.81     26.04 o 
   0   1   6    13170.79    13547.64    101.63 o 
   1   1   6     3552.30     3534.38     22.16 o 
   2   1   6     1818.90     1795.12     20.82 o 
   3   1   6      247.00      236.36      9.43 o 
   4   1   6      205.61      182.74     12.16 o 
   5   1   6       63.08       53.08      6.76 o 
   6   1   6       31.41       27.75      5.30 o 
   7   1   6      217.94      230.46     32.10 o 
   8   1   6       32.62       25.38     15.46 o 
 -10   2   6       58.24       50.97      9.32 o 
  -9   2   6      336.37      374.85     20.50 o 
  -8   2   6      305.02      351.23     21.95 o 
  -7   2   6      842.55      818.56     24.22 o 
  -6   2   6     3680.59     3944.54     38.26 o 
  -5   2   6     4877.14     4950.84     29.49 o 
  -4   2   6      948.75      767.77     11.71 o 
  -3   2   6      427.84      425.87      8.93 o 
  -2   2   6     1472.54     1379.69     18.75 o 
  -1   2   6      493.47      462.42     11.32 o 
   0   2   6     2518.46     2297.15     32.50 o 
   1   2   6     3821.66     4132.54     36.36 o 
   2   2   6     2120.61     2053.97     22.94 o 
   3   2   6     1926.68     1893.20     23.44 o 
   4   2   6     1497.95     1564.72     25.15 o 
   5   2   6      385.45      440.06     23.24 o 
   6   2   6      147.15      136.69     16.16 o 
   7   2   6      120.30      145.45     25.55 o 
 -10   3   6       11.24       12.14      6.81 o 
  -9   3   6      352.96      318.07     43.73 o 
  -8   3   6      436.04      479.93     22.12 o 
  -7   3   6       33.61       24.57      5.47 o 
  -6   3   6       25.72       25.28      4.71 o 
  -5   3   6      138.44      101.04     10.15 o 
  -4   3   6       14.80       14.17      2.76 o 
  -3   3   6     1039.85     1010.62     11.92 o 
  -2   3   6     3042.79     2889.07     29.23 o 
  -1   3   6      225.60      244.18      8.71 o 
   0   3   6     1556.92     1574.03     20.57 o 
   1   3   6     1340.37     1526.61     35.25 o 
   2   3   6      347.41      417.39     12.34 o 
   3   3   6      955.16      912.74     19.17 o 
   4   3   6      394.42      401.12     13.25 o 
   5   3   6       52.11       52.17      6.37 o 
   6   3   6      282.94      260.50     34.75 o 
   7   3   6       48.71       25.75     17.22 o 
 -10   4   6        2.09        9.00     12.13 o 
  -9   4   6        2.13        2.96      7.17 o 
  -8   4   6        3.37       11.26      5.06 o 
  -7   4   6      385.12      372.31     19.21 o 
  -6   4   6       50.65       47.23      5.26 o 
  -5   4   6      357.01      281.02     11.44 o 
  -4   4   6       96.81       77.13      6.35 o 
  -3   4   6      201.88      233.79      9.19 o 
  -2   4   6      823.22      857.76     10.87 o 
  -1   4   6        5.78        1.33      2.94 o 
   0   4   6        4.09       16.72      5.62 o 
   1   4   6       15.63       12.11     10.97 o 
   2   4   6      369.66      358.89     15.54 o 
   3   4   6      589.71      517.46     17.46 o 
   4   4   6       72.82       75.45      8.14 o 
   5   4   6        0.43        3.36      4.93 o 
   6   4   6       11.98        7.32      3.93 o 
   7   4   6        4.33       30.71     10.06 o 
 -10   5   6        2.31       18.80     12.16 o 
  -9   5   6        0.47        2.06      9.80 o 
  -8   5   6        0.07        0.27      6.56 o 
  -7   5   6       59.13       33.91      7.32 o 
  -6   5   6        0.13        1.47      4.15 o 
  -5   5   6        4.36        7.88      2.56 o 
  -4   5   6      104.11      105.18     14.74 o 
  -3   5   6      354.56      363.50     16.17 o 
  -2   5   6       18.62       19.72      3.02 o 
  -1   5   6      223.48      223.57      9.66 o 
   0   5   6       33.91       39.48      7.05 o 
   1   5   6      774.81      777.99     23.95 o 
   2   5   6        4.20        9.48      8.29 o 
   3   5   6        4.37       18.77      7.30 o 
   4   5   6        1.88        3.11      5.62 o 
   5   5   6       22.81       20.46      5.28 o 
   6   5   6      147.28      148.73     14.75 o 
   7   5   6       22.74       34.08     17.24 o 
 -10   6   6       18.77       26.92     13.53 o 
  -9   6   6        5.27       24.18     15.98 o 
  -8   6   6      139.04      125.55     14.20 o 
  -7   6   6     1002.03     1003.07     43.44 o 
  -6   6   6      830.49      810.94     30.50 o 
  -5   6   6      471.52      512.34     14.13 o 
  -4   6   6      194.43      193.20     14.10 o 
  -3   6   6       15.06       15.01      5.68 o 
  -2   6   6      123.10      152.83     14.37 o 
  -1   6   6       19.71       32.27      4.96 o 
   0   6   6     1111.87     1119.34     26.41 o 
   1   6   6     2840.96     3000.36     35.81 o 
   2   6   6       16.35       22.84      7.86 o 
   3   6   6        2.74        5.38      6.85 o 
   4   6   6      503.41      499.37     20.62 o 
   5   6   6       18.99       28.89      9.71 o 
   6   6   6       62.70       45.04     10.32 o 
   7   6   6       16.86       16.57     38.69 o 
 -10   7   6       34.49       60.51     25.20 o 
  -9   7   6       75.58       88.93     23.07 o 
  -8   7   6       57.05       38.14     14.29 o 
  -7   7   6       86.66       83.91     15.98 o 
  -6   7   6       47.29       52.09     12.14 o 
  -5   7   6        4.20       17.89      7.32 o 
  -4   7   6       26.53       25.71      7.93 o 
  -3   7   6      191.00      200.07     16.27 o 
  -2   7   6      700.60      586.03     17.58 o 
  -1   7   6       24.64       19.93      4.86 o 
   0   7   6      205.28      211.88     13.30 o 
   1   7   6      950.28      927.13     24.45 o 
   2   7   6       47.59       67.03     12.33 o 
   3   7   6      351.29      319.08     23.85 o 
   4   7   6      121.30      132.62     11.35 o 
   5   7   6       37.26       44.44      8.55 o 
   6   7   6      293.97      288.08     27.86 o 
   7   7   6       92.65      101.68     22.32 o 
  -9   8   6       62.92       48.80     18.32 o 
  -8   8   6      114.88       91.53     20.10 o 
  -7   8   6     1024.80     1001.89     41.06 o 
  -6   8   6      491.73      512.32     42.82 o 
  -5   8   6      251.82      273.04     20.18 o 
  -4   8   6      313.56      333.33     18.36 o 
  -3   8   6       58.01       70.52     12.14 o 
  -2   8   6     1053.46     1010.42     25.94 o 
  -1   8   6     2756.57     2810.16     41.21 o 
   0   8   6     2726.74     2677.51     63.72 o 
   1   8   6      521.66      480.79     18.35 o 
   2   8   6      754.37      786.10     28.34 o 
   3   8   6      693.20      689.62     23.90 o 
   4   8   6      105.75      115.06     11.70 o 
   5   8   6      380.09      424.49     26.80 o 
   6   8   6      112.93      105.56     13.19 o 
  -9   9   6      128.22      130.94     27.55 o 
  -8   9   6      113.65      123.17     20.38 o 
  -7   9   6      301.67      246.45     22.05 o 
  -6   9   6      945.34      867.69     31.43 o 
  -5   9   6      574.79      607.15     22.63 o 
  -4   9   6      349.43      386.06     17.72 o 
  -3   9   6      145.04      128.20     17.22 o 
  -2   9   6       92.40       87.30     12.13 o 
  -1   9   6      219.32      227.00     29.28 o 
   0   9   6     1175.17     1151.28     55.86 o 
   1   9   6     1572.79     1558.25     32.53 o 
   2   9   6      664.71      724.23     24.58 o 
   3   9   6      310.74      293.88     34.94 o 
   4   9   6       27.29       19.77      5.74 o 
   5   9   6       14.28       16.06      6.67 o 
   6   9   6       12.30       16.61      5.79 o 
  -9  10   6      251.22      202.37     58.80 o 
  -8  10   6      174.12      140.98     29.79 o 
  -7  10   6      325.44      362.23     29.55 o 
  -6  10   6      699.31      768.15     35.46 o 
  -5  10   6       84.56       80.04     11.56 o 
  -4  10   6       30.27       40.98     10.94 o 
  -3  10   6      763.24      846.55     24.99 o 
  -2  10   6      945.59      940.11     30.67 o 
  -1  10   6      891.27      942.59     20.61 o 
   0  10   6     1494.02     1561.05     37.73 o 
   1  10   6     1455.74     1470.55     30.04 o 
   2  10   6      886.61      942.23     28.12 o 
   3  10   6      433.62      467.24     28.06 o 
   4  10   6      253.77      251.21     22.07 o 
   5  10   6      254.19      321.04     40.04 o 
   6  10   6      128.85      104.96     18.82 o 
  -8  11   6       35.84       22.02      7.33 o 
  -7  11   6       89.22      104.27     18.33 o 
  -6  11   6      754.26      704.31     39.52 o 
  -5  11   6      781.31      798.28     26.22 o 
  -4  11   6       87.68       89.56     19.10 o 
  -3  11   6      384.51      389.97     30.96 o 
  -2  11   6      210.74      223.11     24.48 o 
  -1  11   6       26.84       37.27      6.40 o 
   0  11   6      387.36      349.29     28.14 o 
   1  11   6      692.57      699.31     29.18 o 
   2  11   6      211.92      222.63     17.21 o 
   3  11   6       26.45       35.59      9.33 o 
   4  11   6      164.41      155.12     18.14 o 
   5  11   6       99.71       96.39     14.78 o 
  -8  12   6       67.39       52.68     19.20 o 
  -7  12   6       68.35       27.26     10.73 o 
  -6  12   6      561.75      590.25     39.65 o 
  -5  12   6      474.50      518.01     33.77 o 
  -4  12   6      422.07      468.88     25.69 o 
  -3  12   6      452.89      440.44     28.95 o 
  -2  12   6      155.19      161.12     33.08 o 
  -1  12   6      207.80      249.26     26.66 o 
   0  12   6        2.86        6.00      6.94 o 
   1  12   6      126.21      144.26     20.37 o 
   2  12   6      600.96      641.12     39.12 o 
   3  12   6      265.04      211.65     45.71 o 
   4  12   6      155.49      165.55     12.44 o 
   5  12   6      161.73      184.10     25.62 o 
  -7  13   6       17.88       16.28      8.46 o 
  -6  13   6       24.43       18.21      9.60 o 
  -5  13   6       91.28       91.82     14.26 o 
  -4  13   6       40.97       44.07     11.34 o 
  -3  13   6      107.39      120.45     15.27 o 
  -2  13   6       24.37       21.59      6.78 o 
  -1  13   6       51.33       54.79     11.11 o 
   0  13   6      172.08      180.06     30.15 o 
   1  13   6       43.57       40.54      9.02 o 
   2  13   6       21.25       13.27      7.15 o 
   3  13   6       17.46        9.67      6.81 o 
   4  13   6       47.42       32.01     10.39 o 
  -6  14   6       21.86       11.43     15.84 o 
  -5  14   6       20.49       20.01      6.10 o 
  -4  14   6       17.33       23.03      9.48 o 
  -3  14   6       78.90       57.24     12.52 o 
  -2  14   6       75.25       77.31     15.43 o 
  -1  14   6       18.36       29.11      9.44 o 
   0  14   6       73.59       83.75     21.26 o 
   1  14   6       27.26       29.78      8.02 o 
   2  14   6       30.99       23.28     10.20 o 
   3  14   6      126.84      119.36     28.24 o 
   4  14   6       27.75       25.98      7.44 o 
  -6  15   6        1.57       11.51     10.69 o 
  -5  15   6        0.08       17.20      8.58 o 
  -4  15   6        6.53       17.64      8.20 o 
  -3  15   6        9.06       10.48      8.80 o 
  -2  15   6       26.43       27.85     11.04 o 
  -1  15   6        0.28       -8.18     10.34 o 
   0  15   6        2.32       16.46     14.78 o 
   1  15   6       13.62      -11.14     13.63 o 
   2  15   6        7.32       26.03     12.47 o 
   3  15   6        0.78        9.01     12.01 o 
  -4  16   6        0.47       -0.94      8.27 o 
  -3  16   6        4.79        9.33      9.13 o 
  -2  16   6        1.37       10.94      8.11 o 
  -1  16   6       46.29       45.73     11.98 o 
   0  16   6       13.72        9.57     16.26 o 
   1  16   6       18.84       19.04     10.47 o 
   2  16   6       32.56       11.93     12.00 o 
  -2  17   6        0.50       11.03      7.98 o 
  -1  17   6        4.76       14.43     14.56 o 
 -10   1   7      265.68      236.90     41.29 o 
  -9   1   7       82.40       94.95     14.19 o 
  -8   1   7       77.67       84.80     15.77 o 
  -7   1   7      409.95      443.45     18.14 o 
  -6   1   7      319.64      308.59     14.00 o 
  -5   1   7      484.28      447.47     12.85 o 
  -4   1   7     1170.09     1253.86     15.32 o 
  -3   1   7      272.86      295.11      7.79 o 
  -2   1   7      276.02      343.74      8.62 o 
  -1   1   7     3736.88     3611.24     26.99 o 
   0   1   7      573.49      453.41     15.90 o 
   1   1   7      138.78      127.26      7.96 o 
   2   1   7     2503.01     2378.12     37.12 o 
   3   1   7       40.30       44.16      5.83 o 
   4   1   7      378.41      397.45     16.80 o 
   5   1   7      252.80      206.55     19.21 o 
   6   1   7       15.06       22.49     12.43 o 
   7   1   7       40.44       18.92     15.39 o 
 -10   2   7        5.28       -0.80      7.90 o 
  -9   2   7      522.62      530.26     22.52 o 
  -8   2   7      104.43       94.80     12.48 o 
  -7   2   7       89.59       89.71     10.18 o 
  -6   2   7      180.64      187.07     11.63 o 
  -5   2   7      259.34      270.85      8.46 o 
  -4   2   7      579.35      505.68      9.06 o 
  -3   2   7     1193.03     1411.00     15.64 o 
  -2   2   7       48.42       76.00      7.83 o 
  -1   2   7     2731.40     2656.51     26.72 o 
   0   2   7      472.53      451.53      8.87 o 
   1   2   7      104.08       99.49      7.04 o 
   2   2   7      295.11      278.01     12.59 o 
   3   2   7      227.26      223.76     12.69 o 
   4   2   7       75.24       83.88     12.71 o 
   5   2   7        9.09        2.87      8.71 o 
   6   2   7       97.22       83.87     26.85 o 
   7   2   7        0.41        1.82     14.39 o 
 -10   3   7      585.48      660.21     42.29 o 
  -9   3   7      871.61      908.26     27.47 o 
  -8   3   7     1113.83     1133.06     32.86 o 
  -7   3   7      390.54      406.63     14.87 o 
  -6   3   7      921.22      948.67     17.90 o 
  -5   3   7     2796.85     2852.91     24.06 o 
  -4   3   7     2135.37     1998.91     16.91 o 
  -3   3   7     1462.26     1439.78     22.05 o 
  -2   3   7     3769.30     3586.88     44.40 o 
  -1   3   7     7341.55     7487.20     35.03 o 
   0   3   7     2407.76     2411.76     29.39 o 
   1   3   7     3461.09     3583.50     39.81 o 
   2   3   7     3163.36     3274.13     47.80 o 
   3   3   7     1497.08     1424.56     22.36 o 
   4   3   7     1665.73     1684.08     30.20 o 
   5   3   7      162.22      157.18     17.47 o 
   6   3   7       62.67       74.49     14.39 o 
   7   3   7      182.41      217.30     25.95 o 
 -10   4   7       94.96       91.51     21.51 o 
  -9   4   7        9.96        5.10      6.58 o 
  -8   4   7       37.47       38.39     13.92 o 
  -7   4   7       43.45       35.73      4.56 o 
  -6   4   7       13.41       20.43      4.38 o 
  -5   4   7     1380.87     1338.62     21.96 o 
  -4   4   7       51.62       38.06      5.09 o 
  -3   4   7       73.48       43.21      7.95 o 
  -2   4   7     1589.67     1535.80     15.81 o 
  -1   4   7       22.83       22.32      4.52 o 
   0   4   7      132.96      154.05     15.02 o 
   1   4   7     2061.75     1886.50     31.64 o 
   2   4   7      269.81      299.57     16.33 o 
   3   4   7      514.75      499.64     14.55 o 
   4   4   7      490.08      456.40     15.31 o 
   5   4   7        0.67        1.66      4.55 o 
   6   4   7       21.05       37.31     12.75 o 
   7   4   7      106.37       67.02     20.22 o 
 -10   5   7      122.22      142.16     27.18 o 
  -9   5   7      748.24      718.69     51.43 o 
  -8   5   7     1293.22     1280.67     44.50 o 
  -7   5   7      831.54      794.08     19.71 o 
  -6   5   7     1654.15     1715.97     28.51 o 
  -5   5   7     3130.15     3027.63     32.09 o 
  -4   5   7     1001.97      895.46     19.38 o 
  -3   5   7     3864.91     3881.01     33.26 o 
  -2   5   7     9059.43     9793.89     72.04 o 
  -1   5   7     1897.06     1816.40     23.52 o 
   0   5   7     4814.52     4722.47     85.99 o 
   1   5   7     4389.20     4411.87     67.19 o 
   2   5   7     2661.65     2847.30     38.67 o 
   3   5   7     3585.04     3761.39     37.49 o 
   4   5   7      586.44      603.63     17.29 o 
   5   5   7       32.34       45.10      9.25 o 
   6   5   7       46.38       33.73     12.12 o 
   7   5   7       71.36       49.26     17.48 o 
 -10   6   7       93.68       89.66     20.66 o 
  -9   6   7       23.31       23.18     10.63 o 
  -8   6   7       33.06       31.35      7.38 o 
  -7   6   7       57.35       38.31     10.12 o 
  -6   6   7       59.56       59.30      9.55 o 
  -5   6   7      547.95      562.35     17.20 o 
  -4   6   7        3.02        1.81      5.96 o 
  -3   6   7      630.19      656.08     15.94 o 
  -2   6   7     1014.10      963.18     14.06 o 
  -1   6   7        1.49       12.29      5.93 o 
   0   6   7      957.63      875.49     25.08 o 
   1   6   7      455.73      497.97     18.11 o 
   2   6   7      225.45      241.52     14.40 o 
   3   6   7      170.91      158.84     13.07 o 
   4   6   7       56.79       62.77      7.58 o 
   5   6   7       83.76       92.20     16.45 o 
   6   6   7       96.31      100.37     15.57 o 
   7   6   7       37.59       17.47     13.82 o 
 -10   7   7      200.05      209.15     34.98 o 
  -9   7   7      173.78      162.04     32.55 o 
  -8   7   7      917.63      937.88     48.04 o 
  -7   7   7     2102.47     2233.30     41.37 o 
  -6   7   7        4.53       14.01     10.34 o 
  -5   7   7       44.65       74.62     11.04 o 
  -4   7   7     1286.99     1307.58     26.35 o 
  -3   7   7       31.01       16.12      7.48 o 
  -2   7   7     1108.79     1010.00     21.88 o 
  -1   7   7     3350.31     3320.89     31.25 o 
   0   7   7     2237.07     2323.94     34.07 o 
   1   7   7     1398.48     1418.08     42.09 o 
   2   7   7      601.71      555.99     21.11 o 
   3   7   7      489.04      474.88     22.29 o 
   4   7   7       98.67      122.06     13.01 o 
   5   7   7        4.74       14.44      9.04 o 
   6   7   7       58.21       95.70     34.87 o 
  -9   8   7       46.91       47.73     16.34 o 
  -8   8   7        0.11        6.65      6.64 o 
  -7   8   7      107.12      108.62     20.53 o 
  -6   8   7      420.13      443.25     39.25 o 
  -5   8   7        5.54        9.95      5.48 o 
  -4   8   7       41.39       48.50      9.56 o 
  -3   8   7      337.79      343.64     21.49 o 
  -2   8   7       45.03       54.79     10.37 o 
  -1   8   7        2.19        2.13      6.88 o 
   0   8   7      111.22      125.77     16.72 o 
   1   8   7      343.95      373.97     20.62 o 
   2   8   7      357.39      353.99     19.51 o 
   3   8   7        2.96        5.03      6.47 o 
   4   8   7        4.03        9.24      4.53 o 
   5   8   7       40.38       30.85      9.16 o 
   6   8   7       25.36       29.18     11.62 o 
  -9   9   7       36.20       39.71     19.23 o 
  -8   9   7       44.16       46.69     10.54 o 
  -7   9   7        6.01       12.73      5.52 o 
  -6   9   7      127.60      134.37     10.76 o 
  -5   9   7      127.49      193.68     18.30 o 
  -4   9   7       53.82       61.63      8.17 o 
  -3   9   7      205.91      228.61     18.43 o 
  -2   9   7       44.50       53.34     12.49 o 
  -1   9   7       54.41       42.60      9.34 o 
   0   9   7       53.53       54.28     12.04 o 
   1   9   7      135.41      153.76     23.25 o 
   2   9   7       24.91       25.72      9.11 o 
   3   9   7        1.49       -4.59      7.80 o 
   4   9   7      116.92      111.08     11.85 o 
   5   9   7       61.45       46.89     11.01 o 
   6   9   7       59.57       28.37      5.49 o 
  -9  10   7      103.68      100.52     27.00 o 
  -8  10   7       25.89       28.37     10.92 o 
  -7  10   7        2.70       14.73      7.28 o 
  -6  10   7       48.90       39.30     11.37 o 
  -5  10   7        1.13       -0.97      7.38 o 
  -4  10   7       29.15       25.28      9.01 o 
  -3  10   7       11.02       38.87     22.18 o 
  -2  10   7      183.00      207.19     34.22 o 
  -1  10   7      695.22      710.20     23.18 o 
   0  10   7        7.94       28.37      9.48 o 
   1  10   7      638.64      640.78     26.03 o 
   2  10   7      137.81      136.34     15.90 o 
   3  10   7       41.16       37.78      7.58 o 
   4  10   7        0.55        6.26      5.37 o 
   5  10   7        6.53        7.88      5.70 o 
  -8  11   7        0.26        9.44     10.81 o 
  -7  11   7       43.30       15.68      9.15 o 
  -6  11   7        0.44       -4.17      9.27 o 
  -5  11   7       35.11       24.29      7.42 o 
  -4  11   7      108.25      134.46     16.95 o 
  -3  11   7        6.68        2.97      9.90 o 
  -2  11   7      108.54      100.62     14.79 o 
  -1  11   7       59.60       42.95      8.24 o 
   0  11   7       96.30       93.38     15.52 o 
   1  11   7       65.29       45.76      9.97 o 
   2  11   7       67.87       67.91     12.04 o 
   3  11   7       64.79       48.07     10.88 o 
   4  11   7       90.30       89.71     10.40 o 
   5  11   7       23.46       27.54      8.97 o 
  -8  12   7       17.38       16.11      5.62 o 
  -7  12   7       11.16       14.43      6.30 o 
  -6  12   7       41.51       44.29     12.56 o 
  -5  12   7       47.96       36.99     11.10 o 
  -4  12   7       47.30       59.75     17.53 o 
  -3  12   7      168.16      190.49     17.97 o 
  -2  12   7        9.95        0.35      7.16 o 
  -1  12   7       66.65       70.59     22.68 o 
   0  12   7      151.39      158.37     34.61 o 
   1  12   7      356.35      390.77     30.71 o 
   2  12   7        0.89        1.13      8.17 o 
   3  12   7        3.78       -2.38      8.70 o 
   4  12   7       44.06       30.55      8.29 o 
  -7  13   7       93.58       72.43     16.70 o 
  -6  13   7       44.35       50.68     10.17 o 
  -5  13   7       23.17       20.51     10.89 o 
  -4  13   7      307.87      294.94     45.42 o 
  -3  13   7      736.11      714.30     26.64 o 
  -2  13   7      117.64      164.98     25.59 o 
  -1  13   7      324.16      329.04     25.49 o 
   0  13   7      602.85      664.54     64.31 o 
   1  13   7      250.17      341.88     28.21 o 
   2  13   7      191.83      185.68     30.21 o 
   3  13   7      149.76      108.80     21.68 o 
   4  13   7      156.57      130.52     29.46 o 
  -6  14   7        0.29        7.98     10.15 o 
  -5  14   7       19.43       16.61      7.17 o 
  -4  14   7       66.32      104.88     19.84 o 
  -3  14   7       70.71       75.47     13.88 o 
  -2  14   7       10.39        6.49      7.46 o 
  -1  14   7        0.38        4.42     10.83 o 
   0  14   7       97.45      126.50     31.14 o 
   1  14   7      341.77      324.20     37.14 o 
   2  14   7       92.15       78.60     17.07 o 
   3  14   7       40.58       40.27     19.98 o 
  -6  15   7      107.12       90.70     18.56 o 
  -5  15   7       90.15       66.29     13.88 o 
  -4  15   7      253.00      237.42     45.77 o 
  -3  15   7      167.56      155.04     32.77 o 
  -2  15   7      203.89      169.09     28.79 o 
  -1  15   7      441.26      501.75     63.72 o 
   0  15   7      507.93      608.11     47.03 o 
   1  15   7      627.33      685.78     40.65 o 
   2  15   7      271.25      249.61     80.17 o 
  -4  16   7       10.13        7.24      7.53 o 
  -3  16   7       37.03       33.61     13.84 o 
  -2  16   7        7.68       13.73      6.71 o 
  -1  16   7       12.43        6.03     14.39 o 
   0  16   7       51.44       29.12     15.43 o 
   1  16   7       46.53       72.63     47.78 o 
 -11   0   8      172.06      116.23     53.28 o 
 -10   0   8       95.04       86.80     22.62 o 
  -9   0   8      165.86      176.33     31.47 o 
  -8   0   8      566.81      478.46     32.25 o 
  -7   0   8       35.55       61.19     12.80 o 
  -6   0   8      982.76      937.47     21.08 o 
  -5   0   8     2519.88     2435.40     34.11 o 
  -4   0   8       75.82       60.39     10.45 o 
  -3   0   8     1084.20     1089.08     17.07 o 
  -2   0   8      568.40      608.19     16.25 o 
  -1   0   8     2056.24     2024.28     46.30 o 
   0   0   8     4619.61     4965.32     82.26 o 
   1   0   8       89.51      134.40     19.31 o 
   2   0   8      125.35       94.92     22.75 o 
   3   0   8      303.00      332.03     23.10 o 
   4   0   8        0.32        3.95     10.04 o 
   5   0   8       15.26       21.19      9.99 o 
   6   0   8      168.83      142.81     26.69 o 
   7   0   8       33.77       73.75     31.95 o 
 -11   1   8      171.22      170.63     25.01 o 
 -10   1   8      567.64      624.37     28.33 o 
  -9   1   8      553.31      606.49     22.99 o 
  -8   1   8      703.94      732.05     23.17 o 
  -7   1   8     2809.98     3066.48     47.89 o 
  -6   1   8     2742.66     2660.27     22.39 o 
  -5   1   8       24.82       45.63      4.59 o 
  -4   1   8      948.63      806.52     11.96 o 
  -3   1   8     1444.14     1402.94     15.76 o 
  -2   1   8     5303.45     5409.42     33.82 o 
  -1   1   8    27396.68    28441.77    128.04 o 
   0   1   8    10451.88    10459.74     83.65 o 
   1   1   8     4557.32     4511.24    116.22 o 
   2   1   8     3457.62     3442.39     43.78 o 
   3   1   8      268.29      280.46     20.05 o 
   4   1   8        6.68        5.08      4.38 o 
   5   1   8      329.45      335.80     27.10 o 
   6   1   8      718.05      776.93     52.61 o 
   7   1   8      240.21      291.10     31.83 o 
 -11   2   8       24.19       35.43     14.38 o 
 -10   2   8      106.99       87.85     12.18 o 
  -9   2   8      276.91      261.83     39.14 o 
  -8   2   8       44.35       48.15      6.39 o 
  -7   2   8        0.68        7.41      4.20 o 
  -6   2   8      239.20      212.74     11.21 o 
  -5   2   8       94.28      109.12      8.14 o 
  -4   2   8       20.30       32.10      5.48 o 
  -3   2   8      423.06      423.86     11.27 o 
  -2   2   8     1108.53     1040.82     16.68 o 
  -1   2   8      503.11      547.95     13.79 o 
   0   2   8      404.54      373.78     13.62 o 
   1   2   8      119.18      103.24      8.62 o 
   2   2   8       33.94       45.84      6.40 o 
   3   2   8       84.51       70.65      7.67 o 
   4   2   8       10.37        6.59      3.38 o 
   5   2   8       16.15        8.46      8.13 o 
   6   2   8      222.78      235.04     35.40 o 
   7   2   8       13.17        2.32     12.10 o 
 -10   3   8      185.67      173.88     33.34 o 
  -9   3   8      267.59      258.95     35.14 o 
  -8   3   8       20.19       21.03      7.87 o 
  -7   3   8      725.34      754.17     19.03 o 
  -6   3   8     2017.57     1965.89     29.20 o 
  -5   3   8      784.60      814.30     12.23 o 
  -4   3   8      519.32      599.50     10.85 o 
  -3   3   8     3399.91     3183.72     30.06 o 
  -2   3   8      895.20      837.04     14.79 o 
  -1   3   8       86.18       69.04      7.97 o 
   0   3   8      898.37      873.24     23.16 o 
   1   3   8      196.53      155.27     13.98 o 
   2   3   8      577.70      568.25     19.34 o 
   3   3   8      785.89      773.10     21.15 o 
   4   3   8      170.31      165.31     15.19 o 
   5   3   8      290.57      281.56     27.80 o 
   6   3   8       97.42       64.05     14.88 o 
   7   3   8       31.82       47.91     20.19 o 
 -10   4   8        1.20       -5.27      8.87 o 
  -9   4   8      221.20      234.25     28.44 o 
  -8   4   8       26.28       13.92      6.42 o 
  -7   4   8      285.33      245.97     15.93 o 
  -6   4   8        3.47        6.64      2.90 o 
  -5   4   8      116.02      128.93      9.74 o 
  -4   4   8      247.87      223.31     10.74 o 
  -3   4   8      499.30      479.88     13.46 o 
  -2   4   8       49.86       35.02      5.15 o 
  -1   4   8       88.98       82.13      8.44 o 
   0   4   8        0.85       13.89      7.35 o 
   1   4   8      437.22      489.49     26.41 o 
   2   4   8       46.80       45.99      8.17 o 
   3   4   8       27.88       34.43      6.41 o 
   4   4   8      199.01      200.87     17.64 o 
   5   4   8        3.65        6.36      5.43 o 
   6   4   8       55.51       49.88     13.09 o 
   7   4   8       11.90       15.28      7.93 o 
 -10   5   8        1.37        1.35     16.93 o 
  -9   5   8        0.18        1.40     11.62 o 
  -8   5   8       50.67       38.64     10.08 o 
  -7   5   8       30.47       34.09      6.37 o 
  -6   5   8      185.42      150.78     14.05 o 
  -5   5   8      220.95      248.13     13.36 o 
  -4   5   8        0.43        5.48      4.67 o 
  -3   5   8      133.95       94.92      8.47 o 
  -2   5   8       88.51       79.74      7.66 o 
  -1   5   8        1.06       16.77      6.30 o 
   0   5   8       27.86        7.26      7.87 o 
   1   5   8      182.39      187.29     20.47 o 
   2   5   8       24.00       32.14      8.65 o 
   3   5   8       37.17       43.21      6.58 o 
   4   5   8       20.38       16.35      5.04 o 
   5   5   8      105.96       88.18     16.69 o 
   6   5   8        8.39       17.47     14.81 o 
 -10   6   8       18.09       -9.45     13.40 o 
  -9   6   8       14.61        8.61     12.82 o 
  -8   6   8       24.48       18.59     11.76 o 
  -7   6   8       10.64       14.40      5.29 o 
  -6   6   8      270.09      297.05     17.56 o 
  -5   6   8      167.82      181.53     17.22 o 
  -4   6   8       13.12        8.08      6.70 o 
  -3   6   8       62.87       50.73      9.11 o 
  -2   6   8      293.86      325.09     17.95 o 
  -1   6   8      692.83      747.89     17.45 o 
   0   6   8      216.59      273.81     39.05 o 
   1   6   8       19.85       29.62      9.57 o 
   2   6   8        8.68       13.95     11.23 o 
   3   6   8        0.06        4.32      6.28 o 
   4   6   8        6.58        2.07      4.87 o 
   5   6   8       84.74       69.35     11.26 o 
   6   6   8      148.13      131.35     26.87 o 
 -10   7   8       74.38       79.67     21.52 o 
  -9   7   8       52.30       32.82     10.42 o 
  -8   7   8      282.19      283.26     41.58 o 
  -7   7   8      675.03      692.14     35.62 o 
  -6   7   8      608.05      637.14     18.34 o 
  -5   7   8      689.09      731.52     18.77 o 
  -4   7   8       59.80       62.88      9.35 o 
  -3   7   8      548.12      541.53     15.84 o 
  -2   7   8     1256.79     1137.17     19.63 o 
  -1   7   8      547.75      560.44     21.55 o 
   0   7   8     1496.49     1450.73     39.41 o 
   1   7   8       35.54       29.47      7.84 o 
   2   7   8      174.40      181.49     17.54 o 
   3   7   8      786.19      793.28     23.53 o 
   4   7   8       12.23       30.88      7.13 o 
   5   7   8       15.59       12.94      7.19 o 
   6   7   8      170.83      112.73     30.11 o 
  -9   8   8       83.14       78.99     18.24 o 
  -8   8   8        1.74        8.73      8.11 o 
  -7   8   8       39.65       47.83      8.71 o 
  -6   8   8      345.45      294.47     18.73 o 
  -5   8   8        0.43        0.84      6.69 o 
  -4   8   8       91.75      125.62     17.39 o 
  -3   8   8      185.81      212.24     20.77 o 
  -2   8   8        2.19        1.11      3.00 o 
  -1   8   8       14.98       19.38      8.63 o 
   0   8   8      231.49      232.75     16.48 o 
   1   8   8      323.58      353.32     19.40 o 
   2   8   8       59.47       57.00     16.46 o 
   3   8   8        0.28        7.39      7.39 o 
   4   8   8       62.06       40.60      7.97 o 
   5   8   8        1.44        8.08      5.32 o 
   6   8   8        2.02       15.94     10.49 o 
  -9   9   8      294.47      344.94     49.45 o 
  -8   9   8      518.96      461.11     43.24 o 
  -7   9   8      922.53      922.40     36.84 o 
  -6   9   8      350.98      362.42     22.13 o 
  -5   9   8      239.88      246.50     16.57 o 
  -4   9   8      606.49      675.59     21.28 o 
  -3   9   8      741.98      741.77     26.61 o 
  -2   9   8     1593.67     1691.67     33.52 o 
  -1   9   8     5315.77     5586.72     66.18 o 
   0   9   8     4302.23     4743.41     56.37 o 
   1   9   8      675.30      681.86     23.20 o 
   2   9   8      837.37      868.33     29.20 o 
   3   9   8      344.47      387.96     26.98 o 
   4   9   8       74.30       95.94     11.72 o 
   5   9   8      345.98      392.71     24.44 o 
  -9  10   8       55.60       42.64     12.17 o 
  -8  10   8       22.18       19.69      6.18 o 
  -7  10   8        2.35       -7.53     10.58 o 
  -6  10   8       72.96       81.34     11.16 o 
  -5  10   8      340.50      304.48     42.72 o 
  -4  10   8       26.67       24.12      6.46 o 
  -3  10   8       23.56       30.76      9.10 o 
  -2  10   8      182.60      189.88     26.06 o 
  -1  10   8        3.30        1.40      4.33 o 
   0  10   8       43.22       37.68      9.58 o 
   1  10   8      195.07      199.34     14.19 o 
   2  10   8        3.08       12.52      5.67 o 
   3  10   8        0.20        4.76     10.71 o 
   4  10   8        1.44        3.80      6.11 o 
   5  10   8        4.10        7.12     14.62 o 
  -8  11   8       96.57       86.83     16.86 o 
  -7  11   8       82.80       78.47     15.09 o 
  -6  11   8      359.50      352.36     21.36 o 
  -5  11   8      535.42      564.92     19.20 o 
  -4  11   8     1018.60     1092.52     29.45 o 
  -3  11   8      555.92      594.29     28.71 o 
  -2  11   8      617.38      660.91     24.66 o 
  -1  11   8     1742.72     1902.78     47.84 o 
   0  11   8      936.31      995.29     28.60 o 
   1  11   8      807.80      899.64     31.15 o 
   2  11   8      445.01      465.70     40.96 o 
   3  11   8      127.81      159.53     30.05 o 
   4  11   8      223.12      202.05     39.10 o 
   5  11   8      201.61      163.82     41.52 o 
  -8  12   8        5.70        2.50      5.59 o 
  -7  12   8        0.53       15.62     10.67 o 
  -6  12   8      153.23      162.49     26.24 o 
  -5  12   8       82.69       97.48     11.12 o 
  -4  12   8       19.22       14.19      7.45 o 
  -3  12   8      113.46      123.13     15.79 o 
  -2  12   8        0.33       18.79     10.59 o 
  -1  12   8        2.50        6.37      5.60 o 
   0  12   8      247.37      271.19     19.32 o 
   1  12   8       42.45       32.14     10.98 o 
   2  12   8       17.00       15.29      5.08 o 
   3  12   8       69.21       32.86     12.40 o 
   4  12   8       19.85       21.25     13.52 o 
  -7  13   8       14.66       29.15     19.59 o 
  -6  13   8       46.43       50.30     13.75 o 
  -5  13   8      132.81      153.44     16.80 o 
  -4  13   8      370.23      383.42     34.94 o 
  -3  13   8      154.45      175.73     21.19 o 
  -2  13   8        3.72        9.88      7.95 o 
  -1  13   8      125.49      112.16     26.47 o 
   0  13   8      156.99      171.90     40.72 o 
   1  13   8       27.90       28.25      9.59 o 
   2  13   8       44.35       36.19     11.49 o 
   3  13   8       94.20       98.50     19.21 o 
  -6  14   8       14.01       19.27      9.58 o 
  -5  14   8       16.16       23.77      7.53 o 
  -4  14   8      114.78      110.04     20.12 o 
  -3  14   8      101.46      113.28     32.40 o 
  -2  14   8       19.91       16.88     11.52 o 
  -1  14   8       45.21       29.43     13.32 o 
   0  14   8       22.40       31.01     15.31 o 
   1  14   8        1.43       10.04     12.04 o 
   2  14   8        0.32       14.90      9.67 o 
   3  14   8        8.71       11.72     20.47 o 
  -5  15   8       11.33       11.94     14.32 o 
  -4  15   8        1.71      -10.47     10.47 o 
  -3  15   8       13.60       21.83     14.72 o 
  -2  15   8        2.02       -2.89     10.05 o 
  -1  15   8        6.43       17.77     18.22 o 
   0  15   8       13.77       17.26     14.89 o 
   1  15   8       11.25       19.49     10.88 o 
   2  15   8       11.83       15.29     19.51 o 
  -4  16   8       14.91        1.03     11.55 o 
  -3  16   8        9.45        3.72     11.20 o 
  -2  16   8       15.20       23.34      9.82 o 
  -1  16   8        0.36       13.43     10.92 o 
   0  16   8       18.99       10.94     15.14 o 
 -11   1   9        2.88       16.54      8.62 o 
 -10   1   9       10.16        7.10      6.49 o 
  -9   1   9      149.12      135.13     15.94 o 
  -8   1   9       28.66       33.45      6.76 o 
  -7   1   9       24.30       20.81      4.41 o 
  -6   1   9       47.42       65.58      6.68 o 
  -5   1   9      153.16      190.83     10.72 o 
  -4   1   9     2913.21     3154.63     28.29 o 
  -3   1   9      223.39      280.97     10.39 o 
  -2   1   9      261.95      233.27     12.87 o 
  -1   1   9     1652.23     1613.67     18.95 o 
   0   1   9     1795.71     1637.35     40.22 o 
   1   1   9        0.42       10.80     11.97 o 
   2   1   9      135.84      146.34     17.77 o 
   3   1   9      293.18      275.21     22.43 o 
   4   1   9       39.11       24.39      8.25 o 
   5   1   9       68.85       74.23     13.08 o 
   6   1   9       61.22       40.42     17.62 o 
 -11   2   9      140.66      105.38     24.15 o 
 -10   2   9      217.62      182.10     35.59 o 
  -9   2   9        1.48        4.58      7.60 o 
  -8   2   9      476.70      486.30     25.56 o 
  -7   2   9      154.56      146.78     16.20 o 
  -6   2   9        8.58        9.80      4.05 o 
  -5   2   9      844.18      913.98     13.69 o 
  -4   2   9      849.95      718.95     11.73 o 
  -3   2   9     1154.39     1131.13     15.96 o 
  -2   2   9     3828.17     3981.48     55.65 o 
  -1   2   9      609.50      627.21     11.88 o 
   0   2   9        3.39        7.23      5.75 o 
   1   2   9     2029.80     2052.58     34.93 o 
   2   2   9      106.90      122.14     12.49 o 
   3   2   9       42.55       40.45     10.95 o 
   4   2   9      388.73      398.06     17.67 o 
   5   2   9      148.86      119.04     15.67 o 
   6   2   9       50.84       43.23     14.68 o 
 -11   3   9      179.73      169.13     38.29 o 
 -10   3   9       57.20       59.07     16.08 o 
  -9   3   9      189.37      186.07     17.49 o 
  -8   3   9      267.39      254.97     42.18 o 
  -7   3   9        6.43        6.67      5.81 o 
  -6   3   9       68.27       67.02      7.08 o 
  -5   3   9      978.03      942.12     14.63 o 
  -4   3   9     1296.95     1371.54     18.78 o 
  -3   3   9     1436.61     1494.62     20.13 o 
  -2   3   9     2592.48     2449.87     28.04 o 
  -1   3   9        5.31        5.14      3.22 o 
   0   3   9       85.92       77.41     14.35 o 
   1   3   9     2083.59     2152.05     49.24 o 
   2   3   9       90.41       79.91      7.70 o 
   3   3   9       39.35       54.50      7.60 o 
   4   3   9       97.43       96.72     12.58 o 
   5   3   9       41.87       50.33     10.95 o 
   6   3   9      167.96      203.34     23.50 o 
 -10   4   9      273.99      222.10     47.65 o 
  -9   4   9      611.38      670.50     50.43 o 
  -8   4   9      303.43      285.34     23.44 o 
  -7   4   9      264.90      271.92     18.45 o 
  -6   4   9      767.47      757.42     12.91 o 
  -5   4   9      631.70      550.42     14.62 o 
  -4   4   9     2622.80     2827.98     31.45 o 
  -3   4   9     9579.81    10208.24     65.39 o 
  -2   4   9     6222.26     6289.03     80.15 o 
  -1   4   9      890.91      750.95     13.56 o 
   0   4   9      161.88      188.62     17.56 o 
   1   4   9     1220.54     1102.01     54.69 o 
   2   4   9     1863.04     1881.49     52.03 o 
   3   4   9      101.09      106.14     12.33 o 
   4   4   9      137.34      147.85     15.60 o 
   5   4   9      609.68      645.92     40.68 o 
   6   4   9       22.51       40.23     19.23 o 
 -10   5   9      117.39      138.11     33.91 o 
  -9   5   9      138.24      141.88     36.41 o 
  -8   5   9      253.61      253.21     27.86 o 
  -7   5   9      164.27      124.14     23.25 o 
  -6   5   9       29.03       23.61      4.99 o 
  -5   5   9     1860.89     1897.53     30.13 o 
  -4   5   9      291.76      292.43     14.01 o 
  -3   5   9     4313.98     4761.13     53.36 o 
  -2   5   9     5567.19     5812.43     62.72 o 
  -1   5   9      489.51      436.42     18.14 o 
   0   5   9     1434.77     1333.21     25.84 o 
   1   5   9      978.68      997.83     24.45 o 
   2   5   9      532.08      550.62     19.62 o 
   3   5   9      772.35      738.03     22.58 o 
   4   5   9      432.11      458.19     24.72 o 
   5   5   9      184.33      210.74     25.57 o 
   6   5   9      190.88      211.57     35.83 o 
 -10   6   9      334.33      273.90     77.71 o 
  -9   6   9      203.43      186.91     24.97 o 
  -8   6   9      809.14      795.80     41.91 o 
  -7   6   9     1780.07     1816.12     70.14 o 
  -6   6   9       23.82       22.96      4.82 o 
  -5   6   9      665.07      652.44     18.08 o 
  -4   6   9     2587.41     2666.11     43.19 o 
  -3   6   9      641.98      665.03     19.03 o 
  -2   6   9     4449.73     4289.18     37.80 o 
  -1   6   9     2303.91     2381.93     30.38 o 
   0   6   9      180.22      179.02     19.56 o 
   1   6   9     1097.03     1123.18     31.45 o 
   2   6   9     1085.16     1107.73     26.65 o 
   3   6   9      221.73      222.66     14.08 o 
   4   6   9      255.93      270.22     24.35 o 
   5   6   9      211.35      192.30     30.55 o 
   6   6   9       28.64       19.80     12.29 o 
 -10   7   9      100.31       87.47     19.13 o 
  -9   7   9      150.14      125.75     23.63 o 
  -8   7   9      460.52      428.43     28.33 o 
  -7   7   9      547.81      527.41     28.35 o 
  -6   7   9      122.00      112.78     16.39 o 
  -5   7   9      167.34      172.92     12.73 o 
  -4   7   9      157.55      178.23     16.60 o 
  -3   7   9      537.25      559.93     23.33 o 
  -2   7   9     1010.54      925.88     21.25 o 
  -1   7   9     1570.86     1631.34     30.32 o 
   0   7   9     1223.54     1337.56     49.60 o 
   1   7   9      765.73      775.12     30.58 o 
   2   7   9      339.85      401.48     29.40 o 
   3   7   9        4.14        7.56      6.32 o 
   4   7   9      130.49      127.89     12.63 o 
   5   7   9      101.91      100.79     22.31 o 
   6   7   9        5.95       13.74      9.61 o 
 -10   8   9      187.79      181.94     59.40 o 
  -9   8   9       42.14       50.06     20.61 o 
  -8   8   9       91.36       70.95     14.60 o 
  -7   8   9      261.50      266.21     26.19 o 
  -6   8   9      104.87      130.84     14.95 o 
  -5   8   9      197.20      212.14     26.86 o 
  -4   8   9      151.98      158.06     18.07 o 
  -3   8   9       95.21      100.21     11.28 o 
  -2   8   9     1208.92     1231.46     27.66 o 
  -1   8   9     1265.25     1338.81     24.90 o 
   0   8   9      105.09      113.21     15.51 o 
   1   8   9      109.49       98.31     11.80 o 
   2   8   9       66.65       65.26     11.08 o 
   3   8   9        9.91       11.43     14.54 o 
   4   8   9      134.00      150.68     14.30 o 
   5   8   9      147.16      141.68     25.68 o 
  -9   9   9        1.12       19.73      8.61 o 
  -8   9   9       18.65       29.97      8.38 o 
  -7   9   9       14.15       10.20      7.82 o 
  -6   9   9      184.34      178.11     27.27 o 
  -5   9   9      212.28      243.20     24.99 o 
  -4   9   9       17.68       16.10      5.66 o 
  -3   9   9        6.32        7.86      5.73 o 
  -2   9   9       21.24       32.82      9.54 o 
  -1   9   9      163.81      180.97     19.44 o 
   0   9   9       86.55      101.41     12.51 o 
   1   9   9      535.52      572.84     23.62 o 
   2   9   9       51.28       69.24     14.86 o 
   3   9   9        4.38        8.85      6.36 o 
   4   9   9      101.30       95.97     14.50 o 
   5   9   9       24.06        9.97      7.28 o 
  -9  10   9        0.75      -14.50     16.03 o 
  -8  10   9        3.39       21.54      9.66 o 
  -7  10   9       40.25       52.21     18.96 o 
  -6  10   9       16.98       14.77      8.52 o 
  -5  10   9       28.62       22.15      7.57 o 
  -4  10   9        1.26        3.88      5.55 o 
  -3  10   9       28.81       26.20      7.63 o 
  -2  10   9       26.70       18.87      6.25 o 
  -1  10   9      245.06      252.62     14.16 o 
   0  10   9       24.10       26.92      8.29 o 
   1  10   9       91.98       91.61     13.80 o 
   2  10   9       35.78       24.79     13.28 o 
   3  10   9       10.78        0.65      8.38 o 
   4  10   9        6.49       14.77      8.34 o 
   5  10   9        1.10       11.16      8.98 o 
  -8  11   9       12.79       19.02     10.06 o 
  -7  11   9        1.89        9.60      7.88 o 
  -6  11   9      116.30       99.55     13.92 o 
  -5  11   9      252.61      242.32     21.20 o 
  -4  11   9       96.08      123.82     14.67 o 
  -3  11   9      307.32      323.33     30.90 o 
  -2  11   9      205.88      235.44     36.26 o 
  -1  11   9       52.88       76.22     18.31 o 
   0  11   9        2.90        8.35      4.39 o 
   1  11   9        7.90        4.05      9.05 o 
   2  11   9       49.28       52.97      9.33 o 
   3  11   9       10.83        0.24      5.97 o 
   4  11   9        0.17        2.62      8.69 o 
  -8  12   9       37.46       26.64     12.05 o 
  -7  12   9        0.90       17.50      5.65 o 
  -6  12   9        8.39       17.26      8.63 o 
  -5  12   9       37.59       37.53     10.35 o 
  -4  12   9      125.42      127.81     14.58 o 
  -3  12   9      404.91      407.76     64.52 o 
  -2  12   9      289.72      361.45     37.15 o 
  -1  12   9      225.77      252.79     46.95 o 
   0  12   9      226.74      280.21     46.16 o 
   1  12   9       19.28       38.34      8.71 o 
   2  12   9        3.06        5.43      7.82 o 
   3  12   9       85.95       86.27     17.47 o 
   4  12   9       86.62      110.60     33.34 o 
  -7  13   9        2.94        7.27     10.67 o 
  -6  13   9      140.12      119.35     21.67 o 
  -5  13   9      350.39      355.17     32.27 o 
  -4  13   9      318.23      389.07     41.10 o 
  -3  13   9      200.36      204.46     24.41 o 
  -2  13   9      156.39      166.60     21.23 o 
  -1  13   9       13.01       10.35     10.36 o 
   0  13   9       49.87       53.32     16.70 o 
   1  13   9      282.00      292.47     27.47 o 
   2  13   9      115.12      104.70     17.14 o 
   3  13   9      106.97      125.27     27.90 o 
  -6  14   9       54.54       39.44     11.28 o 
  -5  14   9      210.04      204.73     25.61 o 
  -4  14   9      216.30      250.13     25.45 o 
  -3  14   9      206.03      216.08     22.91 o 
  -2  14   9      402.61      472.24     40.69 o 
  -1  14   9      651.89      657.85     45.72 o 
   0  14   9      277.45      252.84     43.13 o 
   1  14   9       87.35       94.01     20.06 o 
   2  14   9       55.61       78.23     20.98 o 
  -5  15   9       54.02       47.89     10.47 o 
  -4  15   9       96.30       79.46     16.51 o 
  -3  15   9       75.85       76.76     14.86 o 
  -2  15   9      155.27      156.93     25.99 o 
  -1  15   9      150.98      142.63     22.32 o 
   0  15   9       44.27       43.87     12.34 o 
   1  15   9       27.69       49.74     16.48 o 
  -4  16   9       72.00       56.31     12.33 o 
  -3  16   9       11.98       19.16     11.88 o 
  -2  16   9      105.83       85.41     18.99 o 
  -1  16   9      231.42      252.13     49.98 o 
 -11   0  10      303.17      306.87    117.47 o 
 -10   0  10      127.70      148.89     29.41 o 
  -9   0  10      424.25      437.02     34.52 o 
  -8   0  10     1495.59     1482.95     40.01 o 
  -7   0  10     1964.91     1986.18     54.70 o 
  -6   0  10     2621.35     2561.02     62.86 o 
  -5   0  10      693.91      641.45     21.99 o 
  -4   0  10     3442.13     3663.28     43.72 o 
  -3   0  10     4553.37     4219.60     50.98 o 
  -2   0  10      261.51      179.62     23.49 o 
  -1   0  10     7294.10     7379.78    108.19 o 
   0   0  10    16005.39    17255.53    182.89 o 
   1   0  10     2427.65     2436.20     47.29 o 
   2   0  10      133.01      156.50     25.26 o 
   3   0  10       41.40       62.78     13.44 o 
   4   0  10      457.08      450.68     28.63 o 
   5   0  10      421.32      461.67     30.65 o 
   6   0  10      444.94      449.97     50.51 o 
 -11   1  10       37.33       23.52     13.73 o 
 -10   1  10        0.87       14.58      6.61 o 
  -9   1  10        1.03       -0.88      6.85 o 
  -8   1  10       48.51       34.47      6.59 o 
  -7   1  10      158.10      149.90      7.70 o 
  -6   1  10       30.70       23.07      4.28 o 
  -5   1  10      412.08      438.10     11.42 o 
  -4   1  10        7.92       10.14      2.83 o 
  -3   1  10      125.24      120.48     14.71 o 
  -2   1  10      364.77      329.07     11.53 o 
  -1   1  10      105.57       78.67     13.36 o 
   0   1  10       43.58       47.55     10.53 o 
   1   1  10       78.02       97.93     11.56 o 
   2   1  10      119.64      125.85     10.89 o 
   3   1  10       68.90       71.73     10.88 o 
   4   1  10        3.22        9.72      5.98 o 
   5   1  10       21.47       16.77      5.57 o 
   6   1  10       11.83       24.16     12.73 o 
 -11   2  10      165.57      150.72     33.74 o 
 -10   2  10      260.33      256.91     50.22 o 
  -9   2  10      300.14      347.29     22.07 o 
  -8   2  10       85.80      112.68     14.90 o 
  -7   2  10      596.73      599.34     16.97 o 
  -6   2  10     2321.60     2450.19     25.80 o 
  -5   2  10     1664.36     1693.43     30.10 o 
  -4   2  10     3066.47     3000.36     26.56 o 
  -3   2  10     7650.53     8036.91     51.94 o 
  -2   2  10     1748.67     1690.57     23.78 o 
  -1   2  10      438.16      388.15     10.28 o 
   0   2  10     2571.25     2589.60     38.60 o 
   1   2  10      710.35      826.33     28.50 o 
   2   2  10        6.64        4.01      6.20 o 
   3   2  10      415.93      408.25     16.37 o 
   4   2  10      962.31      996.75     27.68 o 
   5   2  10      457.09      430.12     25.36 o 
   6   2  10      207.51      160.24     33.34 o 
 -11   3  10       34.36       31.46     10.60 o 
 -10   3  10       25.68       18.69      9.93 o 
  -9   3  10       38.89       48.91     12.03 o 
  -8   3  10        0.70       -0.43      7.40 o 
  -7   3  10      177.43      152.17     20.61 o 
  -6   3  10      347.30      323.64     11.81 o 
  -5   3  10        0.03       12.17      3.82 o 
  -4   3  10        5.97        7.24      5.26 o 
  -3   3  10       62.05       55.79      7.28 o 
  -2   3  10      492.00      480.25     15.89 o 
  -1   3  10      215.83      228.20     16.47 o 
   0   3  10      153.52      132.12     14.47 o 
   1   3  10      201.03      188.85     11.96 o 
   2   3  10        1.13        8.28      7.29 o 
   3   3  10        9.27        8.98      5.74 o 
   4   3  10        2.12       13.40      6.23 o 
   5   3  10       14.63       27.25     12.09 o 
   6   3  10       14.14        5.13     15.31 o 
 -10   4  10       76.73       67.52     14.59 o 
  -9   4  10       90.09       76.52     17.11 o 
  -8   4  10       12.51       13.17      5.31 o 
  -7   4  10       97.81       99.62     16.65 o 
  -6   4  10       14.00       14.75      4.12 o 
  -5   4  10       89.33       79.86      8.05 o 
  -4   4  10      855.12      861.17     18.40 o 
  -3   4  10     2383.59     2393.87     31.81 o 
  -2   4  10      978.90     1046.46     21.48 o 
  -1   4  10      305.18      283.05     10.19 o 
   0   4  10       95.10      120.27     12.49 o 
   1   4  10        0.84       -0.26      7.94 o 
   2   4  10      286.95      279.44     16.49 o 
   3   4  10      272.02      225.54     25.49 o 
   4   4  10      189.40      202.48     24.30 o 
   5   4  10       84.94       87.38     13.19 o 
   6   4  10        2.19       13.95     17.55 o 
 -10   5  10        1.39       20.30     11.00 o 
  -9   5  10        9.52        5.83      7.62 o 
  -8   5  10       48.62       36.25      9.87 o 
  -7   5  10      279.05      246.28     20.83 o 
  -6   5  10      279.36      289.91     14.53 o 
  -5   5  10        0.03       14.18      4.75 o 
  -4   5  10        3.54       16.65      4.99 o 
  -3   5  10        2.28       10.44      4.07 o 
  -2   5  10       65.27       42.43      7.23 o 
  -1   5  10      871.89      895.31     26.03 o 
   0   5  10      105.72      117.24     15.27 o 
   1   5  10      630.15      522.51     19.90 o 
   2   5  10       27.84       26.06      5.54 o 
   3   5  10        0.00        7.45      5.53 o 
   4   5  10       31.79       18.59      6.35 o 
   5   5  10        0.97       17.13     10.80 o 
   6   5  10       19.27       20.71     19.18 o 
 -10   6  10       60.43       62.27     29.32 o 
  -9   6  10       18.56       18.62     14.35 o 
  -8   6  10        0.52       24.69      8.86 o 
  -7   6  10      120.79      141.52     17.87 o 
  -6   6  10       49.51       57.91     10.23 o 
  -5   6  10        7.69       18.68      6.20 o 
  -4   6  10      649.02      654.47     31.75 o 
  -3   6  10      392.26      363.76     10.86 o 
  -2   6  10        6.57       15.93      5.00 o 
  -1   6  10      101.71      115.08     12.03 o 
   0   6  10      321.17      301.85     47.34 o 
   1   6  10        0.73        7.84      7.06 o 
   2   6  10       52.95       43.67      8.05 o 
   3   6  10       16.60       20.97      6.80 o 
   4   6  10      116.04      106.28     14.19 o 
   5   6  10       59.48       48.31     12.43 o 
 -10   7  10       11.55        6.45     13.77 o 
  -9   7  10       42.26        6.87     21.24 o 
  -8   7  10        0.77       -3.69      6.42 o 
  -7   7  10      131.81      119.96     18.26 o 
  -6   7  10      603.34      591.85     19.18 o 
  -5   7  10       47.71       44.51      8.35 o 
  -4   7  10      110.87       91.59     12.88 o 
  -3   7  10      144.19      124.09     11.89 o 
  -2   7  10       25.78       28.52      5.98 o 
  -1   7  10        0.51       13.90      4.03 o 
   0   7  10       21.28       45.98     14.78 o 
   1   7  10       33.42       24.95      8.85 o 
   2   7  10       54.69       61.42     14.09 o 
   3   7  10        0.61        5.73      6.70 o 
   4   7  10        0.12        4.17      6.20 o 
   5   7  10       22.81       21.87      9.27 o 
 -10   8  10       93.12       82.19     20.98 o 
  -9   8  10      109.66       73.16     21.81 o 
  -8   8  10      195.98      188.71     25.71 o 
  -7   8  10      711.84      749.89     32.44 o 
  -6   8  10      589.18      597.81     21.54 o 
  -5   8  10      825.37      883.49     26.84 o 
  -4   8  10     1397.02     1521.73     50.52 o 
  -3   8  10     1460.56     1519.23     27.41 o 
  -2   8  10     1713.22     1741.80     50.82 o 
  -1   8  10     2434.73     2624.99     37.17 o 
   0   8  10     1535.44     1613.38     36.86 o 
   1   8  10      304.45      275.00     41.89 o 
   2   8  10      419.41      493.63     25.49 o 
   3   8  10      199.59      229.46     21.00 o 
   4   8  10      183.32      160.98     26.78 o 
   5   8  10      336.45      333.70     27.55 o 
  -9   9  10       42.15       34.22     17.92 o 
  -8   9  10        2.01        2.75      6.76 o 
  -7   9  10       28.58       23.96      7.54 o 
  -6   9  10       17.01       18.58      4.92 o 
  -5   9  10       56.51       54.28      9.50 o 
  -4   9  10        0.77       -1.92      8.46 o 
  -3   9  10        0.83        5.56      7.60 o 
  -2   9  10       18.74        7.69      8.28 o 
  -1   9  10      101.50       97.95     12.82 o 
   0   9  10       19.09       26.07      9.54 o 
   1   9  10        3.16        3.10      5.42 o 
   2   9  10       23.32       26.28     10.46 o 
   3   9  10       16.76       16.90      5.77 o 
   4   9  10        4.73       13.94     10.63 o 
  -9  10  10      298.54      279.85     52.06 o 
  -8  10  10      173.32      163.24     21.24 o 
  -7  10  10      436.70      450.74     27.62 o 
  -6  10  10     1283.68     1349.61     28.68 o 
  -5  10  10      796.07      837.51     25.91 o 
  -4  10  10      621.53      692.49     23.04 o 
  -3  10  10     1812.10     1901.51     53.27 o 
  -2  10  10     1920.09     2005.43     42.15 o 
  -1  10  10     1236.21     1301.70     30.12 o 
   0  10  10     1494.71     1642.23     64.71 o 
   1  10  10      884.17      918.44     29.80 o 
   2  10  10      180.93      210.82     17.07 o 
   3  10  10      155.82      160.68     15.77 o 
   4  10  10      163.77      161.79     21.79 o 
  -8  11  10        3.66       14.43     14.04 o 
  -7  11  10        0.01        7.73      8.20 o 
  -6  11  10       94.74       66.93     11.53 o 
  -5  11  10       15.57       15.19      6.67 o 
  -4  11  10       50.51       51.13     10.48 o 
  -3  11  10       19.38       21.08      7.95 o 
  -2  11  10        4.27        3.95     10.17 o 
  -1  11  10       18.84       25.29     10.85 o 
   0  11  10        0.47        4.96      6.56 o 
   1  11  10        5.90       20.01      6.70 o 
   2  11  10        0.76       -2.94      9.18 o 
   3  11  10       15.60        9.93      4.50 o 
   4  11  10        0.03       16.25      5.81 o 
  -8  12  10        6.28       28.36     12.35 o 
  -7  12  10       16.44       25.97     10.48 o 
  -6  12  10      602.55      650.39     35.10 o 
  -5  12  10      484.65      539.18     40.68 o 
  -4  12  10      509.59      553.71     28.16 o 
  -3  12  10      636.59      689.74     41.05 o 
  -2  12  10      229.56      264.72     28.10 o 
  -1  12  10       61.04       57.88     12.88 o 
   0  12  10        2.81       19.54      7.13 o 
   1  12  10       30.26       40.88      8.74 o 
   2  12  10      150.97      127.44     26.78 o 
   3  12  10      148.45      134.02     24.76 o 
  -7  13  10        2.77       25.32      8.43 o 
  -6  13  10       20.19       22.59      9.96 o 
  -5  13  10       20.36       28.39      8.59 o 
  -4  13  10        1.83       13.57      8.63 o 
  -3  13  10        3.73       11.03     11.07 o 
  -2  13  10        3.94       13.06      9.73 o 
  -1  13  10       36.52       34.64     12.92 o 
   0  13  10       11.87       21.51      9.20 o 
   1  13  10        9.58       14.15     13.97 o 
   2  13  10        3.71        8.58      9.13 o 
  -6  14  10        0.55        9.53     10.78 o 
  -5  14  10        0.32        6.56      6.36 o 
  -4  14  10        3.72       14.57      9.49 o 
  -3  14  10       58.75       64.84     14.98 o 
  -2  14  10       45.37       61.90     21.15 o 
  -1  14  10        0.83        8.46     11.14 o 
   0  14  10        1.64       13.76      9.03 o 
   1  14  10        0.40        0.60      8.15 o 
  -5  15  10       18.43        8.44      6.64 o 
  -4  15  10        7.24       19.25      7.02 o 
  -3  15  10        2.64       18.74     11.49 o 
  -2  15  10        2.74        6.66     16.18 o 
  -1  15  10       48.20       69.32     19.21 o 
   0  15  10       34.83       21.23     14.44 o 
  -2  16  10       12.21        0.10     14.83 o 
 -11   1  11        5.34      -10.39     10.39 o 
 -10   1  11        6.97       12.50      3.93 o 
  -9   1  11       10.38       17.08      5.95 o 
  -8   1  11        3.17       10.64      5.69 o 
  -7   1  11       51.91       51.01      5.23 o 
  -6   1  11      360.97      374.80     12.75 o 
  -5   1  11      115.56       95.99      8.56 o 
  -4   1  11       32.04       19.15      4.18 o 
  -3   1  11      341.39      373.00     12.18 o 
  -2   1  11      219.83      226.46     19.24 o 
  -1   1  11       89.67       52.85     27.55 o 
   0   1  11       21.03       16.91      9.08 o 
   1   1  11        0.37        9.50      7.11 o 
   2   1  11       10.89        5.67      7.99 o 
   3   1  11       20.50       24.93      7.19 o 
   4   1  11       87.38       74.21     12.87 o 
   5   1  11       13.75        7.34      7.99 o 
   6   1  11        6.05       15.97     10.50 o 
 -11   2  11      133.30      113.27     26.79 o 
 -10   2  11       30.20       24.38      9.00 o 
  -9   2  11      301.88      299.83     33.41 o 
  -8   2  11      351.04      334.93     16.59 o 
  -7   2  11       41.04       46.57      5.31 o 
  -6   2  11      128.09      154.76     13.47 o 
  -5   2  11     1578.95     1591.40     20.55 o 
  -4   2  11     3341.79     3479.48     30.08 o 
  -3   2  11      452.92      412.31     14.18 o 
  -2   2  11      273.78      289.08     14.01 o 
  -1   2  11      375.17      363.27     39.94 o 
   0   2  11       93.48       83.90     11.77 o 
   1   2  11      246.65      282.96     20.69 o 
   2   2  11      399.27      397.41     19.95 o 
   3   2  11      446.01      505.26     24.53 o 
   4   2  11      123.26      123.15     16.12 o 
   5   2  11      108.45      129.61     19.23 o 
 -11   3  11       41.69       33.73     11.71 o 
 -10   3  11      100.16      102.35     19.29 o 
  -9   3  11       89.63       89.23     18.65 o 
  -8   3  11       32.50       45.85      9.42 o 
  -7   3  11        3.33        7.22      4.07 o 
  -6   3  11      397.78      381.65     11.15 o 
  -5   3  11      982.83     1051.03     17.34 o 
  -4   3  11      750.27      703.59     21.16 o 
  -3   3  11      128.93      144.99     19.19 o 
  -2   3  11      406.39      364.24     11.99 o 
  -1   3  11      935.98      929.55     27.83 o 
   0   3  11       32.70       40.64     10.24 o 
   1   3  11       73.11       83.53     13.00 o 
   2   3  11       70.06       64.78     10.17 o 
   3   3  11      239.83      241.53     18.65 o 
   4   3  11      271.40      286.31     35.82 o 
   5   3  11       41.50       39.54     10.02 o 
 -10   4  11      132.83       83.09     30.20 o 
  -9   4  11      244.60      273.45     32.11 o 
  -8   4  11      369.31      333.09     30.21 o 
  -7   4  11       31.06       41.70      9.10 o 
  -6   4  11      457.14      452.95     15.68 o 
  -5   4  11     2986.69     3153.71     57.15 o 
  -4   4  11     4165.08     4347.77     39.78 o 
  -3   4  11     4455.64     4576.68     56.15 o 
  -2   4  11     2157.11     2107.47     37.69 o 
  -1   4  11      414.71      412.21     20.62 o 
   0   4  11      514.11      556.99     20.17 o 
   1   4  11      295.83      310.57     25.12 o 
   2   4  11      450.03      527.12     45.19 o 
   3   4  11     1406.80     1519.39     32.88 o 
   4   4  11      797.83      790.42     37.32 o 
   5   4  11      168.14      183.13     18.32 o 
 -10   5  11       81.09       59.12     21.29 o 
  -9   5  11      181.38      181.83     46.06 o 
  -8   5  11      203.40      194.76     18.89 o 
  -7   5  11      449.49      447.68     23.39 o 
  -6   5  11      521.14      567.03     18.59 o 
  -5   5  11     1589.28     1651.31     25.10 o 
  -4   5  11     2155.64     2120.39     50.46 o 
  -3   5  11     1861.13     1941.03     25.96 o 
  -2   5  11     1627.54     1667.80     31.00 o 
  -1   5  11      218.98      203.48     16.42 o 
   0   5  11       42.58       49.04     11.02 o 
   1   5  11      107.40      120.03     15.79 o 
   2   5  11      527.46      574.78     28.34 o 
   3   5  11      695.04      685.06     29.77 o 
   4   5  11      230.62      175.43     19.80 o 
   5   5  11       17.48       27.16     13.97 o 
 -10   6  11      126.59      110.91     30.39 o 
  -9   6  11      135.31      134.53     34.85 o 
  -8   6  11      755.26      740.69     27.77 o 
  -7   6  11      485.20      477.00     23.52 o 
  -6   6  11      200.56      211.40     13.76 o 
  -5   6  11     1703.84     1809.66     51.42 o 
  -4   6  11     2046.51     2070.06     32.40 o 
  -3   6  11     1765.81     1831.49     41.23 o 
  -2   6  11     1618.47     1688.59     32.92 o 
  -1   6  11     1414.40     1454.25     31.01 o 
   0   6  11      402.18      397.59     51.71 o 
   1   6  11       87.03      113.59     14.13 o 
   2   6  11      299.64      317.81     18.68 o 
   3   6  11      336.32      297.42     23.57 o 
   4   6  11      312.31      348.07     26.40 o 
   5   6  11      136.00      150.07     24.11 o 
 -10   7  11       57.31       44.87     18.64 o 
  -9   7  11        2.62       14.80     14.29 o 
  -8   7  11      520.51      531.58     29.74 o 
  -7   7  11      951.54      956.56     34.99 o 
  -6   7  11        5.79        9.03      5.00 o 
  -5   7  11      357.72      350.89     18.11 o 
  -4   7  11     1236.63     1313.69     25.24 o 
  -3   7  11      309.64      328.20     17.58 o 
  -2   7  11      523.61      522.56     19.98 o 
  -1   7  11      298.42      288.06     22.67 o 
   0   7  11      417.46      416.29     23.41 o 
   1   7  11      221.51      211.33     16.55 o 
   2   7  11       34.43       27.41      7.56 o 
   3   7  11      247.00      258.18     23.17 o 
   4   7  11      130.91       90.71     15.98 o 
   5   7  11        9.03       15.47      9.39 o 
 -10   8  11       57.28       36.83     27.26 o 
  -9   8  11       49.48       51.17     22.82 o 
  -8   8  11       26.87       26.43      9.02 o 
  -7   8  11      263.67      231.54     21.45 o 
  -6   8  11      383.94      415.44     28.00 o 
  -5   8  11      324.37      332.48     25.28 o 
  -4   8  11      521.92      534.07     23.07 o 
  -3   8  11       79.57      122.44     14.54 o 
  -2   8  11       18.26       14.96      4.43 o 
  -1   8  11      146.29      128.82     13.11 o 
   0   8  11      110.21      126.40     14.08 o 
   1   8  11      162.45      173.20     17.48 o 
   2   8  11       77.94       92.15     17.03 o 
   3   8  11       26.47       25.69      6.68 o 
   4   8  11       25.34       35.85     13.01 o 
  -9   9  11        4.31       14.14     12.52 o 
  -8   9  11       43.16       23.55     10.32 o 
  -7   9  11      135.01      129.98     19.40 o 
  -6   9  11       68.64       45.65      8.07 o 
  -5   9  11       19.96        8.87      5.64 o 
  -4   9  11       87.06      107.89     13.96 o 
  -3   9  11      180.41      172.38     16.90 o 
  -2   9  11       25.41       34.99     12.95 o 
  -1   9  11        5.02        9.99      7.18 o 
   0   9  11       69.48       55.41     13.07 o 
   1   9  11       15.56       10.05      7.53 o 
   2   9  11        9.72        2.85      9.35 o 
   3   9  11       19.84       15.08      8.86 o 
   4   9  11       15.54       11.46     10.02 o 
  -9  10  11        6.45       19.35     12.48 o 
  -8  10  11       15.82       -5.89     10.96 o 
  -7  10  11       55.69       39.76      8.60 o 
  -6  10  11        0.19       -5.08      7.10 o 
  -5  10  11       10.98       16.93      7.95 o 
  -4  10  11       22.31       20.41      6.49 o 
  -3  10  11        0.25       11.53      6.43 o 
  -2  10  11       13.49        9.91      6.84 o 
  -1  10  11       21.09       13.29      8.41 o 
   0  10  11      112.93      121.46     15.44 o 
   1  10  11       28.03       21.02      6.77 o 
   2  10  11        0.67       -6.38      9.43 o 
   3  10  11       53.99       39.96     11.20 o 
   4  10  11        5.69       14.55     11.38 o 
  -8  11  11        0.05       15.95      8.03 o 
  -7  11  11        7.32       16.23      6.94 o 
  -6  11  11        4.41        8.57      5.92 o 
  -5  11  11      123.35      115.52     20.34 o 
  -4  11  11        0.92       10.44      7.48 o 
  -3  11  11        1.18       12.58      8.59 o 
  -2  11  11      307.42      324.97     29.55 o 
  -1  11  11       32.78       42.79     12.55 o 
   0  11  11        5.12       17.49     10.92 o 
   1  11  11        8.95        3.19      9.71 o 
   2  11  11       33.02       38.32     11.91 o 
   3  11  11       44.24       22.42      7.51 o 
  -8  12  11        3.68       15.73      7.47 o 
  -7  12  11       41.79       53.92     13.40 o 
  -6  12  11      296.33      285.90     24.46 o 
  -5  12  11      298.49      300.67     27.62 o 
  -4  12  11      277.54      288.25     22.28 o 
  -3  12  11      375.20      395.76     43.88 o 
  -2  12  11        1.01       13.91     14.59 o 
  -1  12  11      139.05      130.51     34.39 o 
   0  12  11       76.31      102.99     22.50 o 
   1  12  11      174.10      172.77     25.95 o 
   2  12  11       10.80       16.84      7.07 o 
  -7  13  11       15.50       20.30      9.72 o 
  -6  13  11       27.05       17.51     10.36 o 
  -5  13  11       13.36       17.84     15.75 o 
  -4  13  11      206.39      200.36     21.56 o 
  -3  13  11      270.97      218.55     40.16 o 
  -2  13  11      118.71      117.66     29.20 o 
  -1  13  11      301.96      278.18     33.72 o 
   0  13  11       15.54       22.89      8.32 o 
   1  13  11       18.16        6.21      6.52 o 
   2  13  11       16.80       13.70     10.23 o 
  -6  14  11       94.33      110.64     20.55 o 
  -5  14  11      192.43      198.22     24.94 o 
  -4  14  11      236.62      260.10     25.40 o 
  -3  14  11      320.02      271.67     53.88 o 
  -2  14  11      200.55      195.76     45.70 o 
  -1  14  11       42.23       32.90     13.70 o 
   0  14  11      117.06      110.25     45.48 o 
   1  14  11      224.93      229.76     26.37 o 
  -5  15  11       39.30       45.90     12.60 o 
  -4  15  11       71.84       62.19     13.24 o 
  -3  15  11       27.71       29.91     11.24 o 
  -2  15  11       39.92       50.20     19.07 o 
  -1  15  11       14.34       -0.71     11.35 o 
 -11   0  12       12.13        7.37      9.95 o 
 -10   0  12      112.48       89.47     40.85 o 
  -9   0  12      143.03      121.43     18.90 o 
  -8   0  12       94.59      121.89     23.83 o 
  -7   0  12      384.85      358.22     22.25 o 
  -6   0  12        6.89       -1.24      5.29 o 
  -5   0  12      362.29      411.48     15.65 o 
  -4   0  12     1140.69     1063.67     30.45 o 
  -3   0  12       38.65       34.40      9.25 o 
  -2   0  12     1348.79     1467.65     65.62 o 
  -1   0  12     1124.83     1174.56     50.79 o 
   0   0  12      328.05      400.61     64.95 o 
   1   0  12      721.62      723.71     50.02 o 
   2   0  12      514.98      542.25     28.06 o 
   3   0  12       75.86       66.70     13.77 o 
   4   0  12       78.43       78.93     20.57 o 
   5   0  12      118.82       97.76     45.34 o 
 -11   1  12      125.09      111.20     26.71 o 
 -10   1  12      119.44      137.48     22.50 o 
  -9   1  12      380.73      425.34     26.55 o 
  -8   1  12      540.52      548.33     18.76 o 
  -7   1  12     1858.68     1824.28     27.45 o 
  -6   1  12     4389.83     4669.16     41.55 o 
  -5   1  12     2425.68     2524.61     26.18 o 
  -4   1  12     2195.26     2090.56     26.24 o 
  -3   1  12      432.33      382.10     18.59 o 
  -2   1  12      532.70      545.42     22.03 o 
  -1   1  12     3667.25     3909.17    118.14 o 
   0   1  12     2019.04     2023.49     42.75 o 
   1   1  12     1045.84     1139.29     33.38 o 
   2   1  12     1685.70     1692.20     38.57 o 
   3   1  12      738.92      766.46     25.96 o 
   4   1  12       82.99      103.98     15.88 o 
   5   1  12      186.61      194.72     34.85 o 
 -11   2  12        3.91       12.61      7.17 o 
 -10   2  12        1.63        9.14      9.27 o 
  -9   2  12       26.22       18.48      5.82 o 
  -8   2  12       24.17       25.38      5.43 o 
  -7   2  12      254.78      229.96     14.03 o 
  -6   2  12      499.93      533.35     13.78 o 
  -5   2  12      470.41      432.85     13.69 o 
  -4   2  12      402.58      394.78     17.84 o 
  -3   2  12       84.77       88.88     13.75 o 
  -2   2  12       62.18       64.63     10.29 o 
  -1   2  12      354.16      303.79     20.03 o 
   0   2  12       39.83       44.68     16.33 o 
   1   2  12        0.67       10.45      9.61 o 
   2   2  12      110.23      142.40     17.31 o 
   3   2  12       98.38      107.49     15.57 o 
   4   2  12       75.46       80.74     13.79 o 
   5   2  12       55.30       66.84     27.67 o 
 -11   3  12       23.11       13.05      8.02 o 
 -10   3  12      217.69      244.54     32.30 o 
  -9   3  12      333.67      391.50     32.33 o 
  -8   3  12       34.27       25.09      5.85 o 
  -7   3  12      255.36      256.63     14.53 o 
  -6   3  12      744.75      752.03     14.16 o 
  -5   3  12      890.44      874.68     19.52 o 
  -4   3  12     1134.67     1210.09     26.63 o 
  -3   3  12     1574.26     1518.68     48.08 o 
  -2   3  12      404.36      383.58     31.09 o 
  -1   3  12       94.88       99.70     20.61 o 
   0   3  12        2.24       13.39      8.53 o 
   1   3  12       63.25       59.73     10.14 o 
   2   3  12      230.44      264.17     20.69 o 
   3   3  12      449.08      399.18     20.84 o 
   4   3  12      178.12      183.63     25.44 o 
   5   3  12      135.17      118.27     20.59 o 
 -10   4  12        0.64        8.87     10.50 o 
  -9   4  12       66.89       63.27     20.48 o 
  -8   4  12        5.07        8.81      7.12 o 
  -7   4  12      121.81      121.71     13.09 o 
  -6   4  12       45.57       39.09     12.36 o 
  -5   4  12        0.11        3.73      6.25 o 
  -4   4  12      176.08      205.64     28.45 o 
  -3   4  12      250.33      250.23     16.17 o 
  -2   4  12       27.95       17.84      4.39 o 
  -1   4  12       40.17       58.77     10.36 o 
   0   4  12      319.68      331.59     26.25 o 
   1   4  12        9.46       10.08      9.25 o 
   2   4  12       10.11       16.11      7.71 o 
   3   4  12        9.97       11.81      4.59 o 
   4   4  12       33.08       34.20      9.02 o 
   5   4  12       24.03       31.44     21.30 o 
 -10   5  12       22.48       26.78     15.28 o 
  -9   5  12        0.04        8.19      8.34 o 
  -8   5  12      106.48       78.36     14.74 o 
  -7   5  12       42.23       45.94      7.77 o 
  -6   5  12       42.41       31.55      5.81 o 
  -5   5  12      338.85      337.02     17.74 o 
  -4   5  12        6.90       10.40      4.13 o 
  -3   5  12       49.66       41.46      6.41 o 
  -2   5  12        1.37        2.04      4.24 o 
  -1   5  12       42.97       30.74      8.56 o 
   0   5  12        2.23       14.60      7.16 o 
   1   5  12       36.54       23.86      6.11 o 
   2   5  12        2.80        2.20      6.16 o 
   3   5  12        7.32       -7.51      7.51 o 
   4   5  12        4.52        3.44     10.34 o 
   5   5  12        4.82       11.56     13.17 o 
 -10   6  12        9.39       13.09     11.23 o 
  -9   6  12       19.57       14.00     13.15 o 
  -8   6  12      146.34      159.53     29.06 o 
  -7   6  12      491.52      445.59     33.74 o 
  -6   6  12      573.99      583.13     23.08 o 
  -5   6  12      152.87      168.04     23.00 o 
  -4   6  12       79.39       87.83     12.60 o 
  -3   6  12        0.45        3.06      4.36 o 
  -2   6  12      343.24      342.18     13.25 o 
  -1   6  12        0.21       11.31      4.61 o 
   0   6  12      377.44      351.76     21.92 o 
   1   6  12       39.21       26.49     10.00 o 
   2   6  12        9.19        8.33      8.89 o 
   3   6  12       26.97       19.28      7.05 o 
   4   6  12       39.79       43.55     11.27 o 
 -10   7  12       58.19       52.94     18.19 o 
  -9   7  12       53.39       64.18     21.00 o 
  -8   7  12      211.39      233.42     24.78 o 
  -7   7  12      345.32      401.41     28.03 o 
  -6   7  12      447.67      498.85     24.37 o 
  -5   7  12      512.99      526.78     29.41 o 
  -4   7  12       92.27       99.36     12.52 o 
  -3   7  12      696.33      758.98     27.25 o 
  -2   7  12      792.30      766.35     24.94 o 
  -1   7  12       44.42       52.58      7.29 o 
   0   7  12       39.97       27.07     10.96 o 
   1   7  12        8.86        8.85      7.96 o 
   2   7  12       88.26       94.33     14.65 o 
   3   7  12      202.70      170.64     19.67 o 
   4   7  12       66.40       65.32     25.78 o 
  -9   8  12        8.10        9.18     10.53 o 
  -8   8  12      188.16      175.58     18.37 o 
  -7   8  12      126.76      116.51     17.10 o 
  -6   8  12        0.48        6.32      5.52 o 
  -5   8  12      154.93      147.21     13.74 o 
  -4   8  12       16.81       12.95      7.32 o 
  -3   8  12      227.18      250.51     22.16 o 
  -2   8  12       36.49       33.12      7.19 o 
  -1   8  12      434.82      447.19     21.70 o 
   0   8  12        1.53       -1.35      9.20 o 
   1   8  12        0.89        9.83      6.44 o 
   2   8  12       12.98       26.82      9.55 o 
   3   8  12       17.72       26.47      7.78 o 
   4   8  12      106.81      119.33     23.44 o 
  -9   9  12       93.93      104.73     22.15 o 
  -8   9  12      339.84      328.30     28.42 o 
  -7   9  12      854.73      906.99     30.05 o 
  -6   9  12     1239.85     1289.17     28.92 o 
  -5   9  12     1153.14     1194.66     27.71 o 
  -4   9  12      458.34      522.08     20.67 o 
  -3   9  12      321.02      365.52     22.40 o 
  -2   9  12      339.43      362.04     34.58 o 
  -1   9  12      594.46      610.32     30.92 o 
   0   9  12      656.25      756.44     46.74 o 
   1   9  12      307.06      320.55     22.24 o 
   2   9  12      313.63      323.84     28.97 o 
   3   9  12      128.32      104.08     19.39 o 
  -9  10  12        7.10       -3.24     14.20 o 
  -8  10  12        4.46       18.50     13.42 o 
  -7  10  12       64.38       69.36     13.78 o 
  -6  10  12        8.93       12.41      8.73 o 
  -5  10  12       10.98        9.11      7.14 o 
  -4  10  12       68.64       66.90     11.59 o 
  -3  10  12       70.27       64.01     11.58 o 
  -2  10  12       12.67       18.74      9.02 o 
  -1  10  12      137.58      181.28     26.87 o 
   0  10  12       75.31       82.76     18.22 o 
   1  10  12       12.81       16.07      9.04 o 
   2  10  12       88.19       67.79     13.52 o 
   3  10  12       90.45       87.89     13.83 o 
  -8  11  12        8.89        7.34     11.91 o 
  -7  11  12      203.49      149.39     32.43 o 
  -6  11  12      826.11      896.10     25.51 o 
  -5  11  12      653.34      690.61     25.13 o 
  -4  11  12      739.77      817.14     45.81 o 
  -3  11  12      239.15      223.67     26.39 o 
  -2  11  12       62.49      113.19     31.52 o 
  -1  11  12      222.18      223.01     38.31 o 
   0  11  12      217.71      255.74     34.68 o 
   1  11  12      334.99      386.05     23.67 o 
   2  11  12      261.50      277.27     50.16 o 
  -7  12  12       25.71       26.41      8.12 o 
  -6  12  12        6.62       15.20      5.24 o 
  -5  12  12       55.18       47.03      9.15 o 
  -4  12  12      142.84      130.15     17.11 o 
  -3  12  12       91.90       90.86     12.20 o 
  -2  12  12      261.01      305.30     36.05 o 
  -1  12  12       73.05       71.31     18.36 o 
   0  12  12       13.02       -4.33     14.54 o 
   1  12  12        0.22       -2.47     10.85 o 
   2  12  12       36.19       51.42     16.62 o 
  -7  13  12        4.01       19.39      9.25 o 
  -6  13  12       35.22       38.09     12.16 o 
  -5  13  12      114.88      130.52     21.18 o 
  -4  13  12      286.89      295.77     35.43 o 
  -3  13  12      159.42      195.44     22.01 o 
  -2  13  12       17.43       40.01     16.07 o 
  -1  13  12       49.09       62.16     16.40 o 
   0  13  12       50.44       64.54     38.31 o 
   1  13  12       20.98        9.40      9.18 o 
  -6  14  12        0.32       -6.77     10.70 o 
  -5  14  12        1.40        5.70      7.47 o 
  -4  14  12        2.74       10.55      6.85 o 
  -3  14  12        3.84        4.57     17.63 o 
  -2  14  12       68.99       90.55     35.15 o 
  -1  14  12       11.44        9.67      6.56 o 
   0  14  12        1.74       14.73     15.50 o 
  -4  15  12        3.08       12.43      5.40 o 
  -3  15  12       19.66       12.47      7.86 o 
  -2  15  12        7.63       -8.06     15.52 o 
 -11   1  13       28.23       20.20     12.45 o 
 -10   1  13       78.69       66.87     14.26 o 
  -9   1  13      137.00      162.57     16.53 o 
  -8   1  13       55.96       54.70      8.22 o 
  -7   1  13      155.22      154.15     17.36 o 
  -6   1  13      184.22      178.78     18.76 o 
  -5   1  13     1428.56     1528.41     19.21 o 
  -4   1  13     1342.60     1393.11     23.96 o 
  -3   1  13       68.07       58.16     14.32 o 
  -2   1  13      340.37      304.73     24.94 o 
  -1   1  13      151.96      144.22     16.88 o 
   0   1  13      259.35      230.39     20.44 o 
   1   1  13      366.78      397.58     30.12 o 
   2   1  13      384.44      384.34     32.94 o 
   3   1  13        0.39       11.85      5.71 o 
   4   1  13       19.97       29.41      9.13 o 
   5   1  13       30.56       45.24     19.73 o 
 -11   2  13       23.62       35.69      9.52 o 
 -10   2  13        1.60       -0.46      8.52 o 
  -9   2  13      168.46      124.84     24.03 o 
  -8   2  13       44.55       50.18     10.14 o 
  -7   2  13      123.00      117.82      9.91 o 
  -6   2  13       20.64       25.30      5.43 o 
  -5   2  13      111.53      144.53     14.52 o 
  -4   2  13       13.99       12.62      5.69 o 
  -3   2  13       20.37       24.38      5.67 o 
  -2   2  13       69.62      103.85     19.53 o 
  -1   2  13        0.43        5.38      5.53 o 
   0   2  13      120.97       91.66     12.46 o 
   1   2  13      856.03      919.31     34.59 o 
   2   2  13       10.04        3.45      5.82 o 
   3   2  13        0.65        5.98      8.16 o 
   4   2  13       86.63       67.16     17.09 o 
 -11   3  13      229.99      189.85     64.31 o 
 -10   3  13      347.12      405.44     46.10 o 
  -9   3  13      681.37      711.52     32.62 o 
  -8   3  13      492.46      511.42     20.58 o 
  -7   3  13      377.51      400.90     20.73 o 
  -6   3  13     1600.73     1740.10     21.91 o 
  -5   3  13     2874.44     2991.68     43.69 o 
  -4   3  13     1857.22     1906.19     41.48 o 
  -3   3  13     1446.00     1510.25     30.46 o 
  -2   3  13     1486.35     1550.02     52.92 o 
  -1   3  13      109.23      126.55     13.59 o 
   0   3  13      261.61      306.98     24.80 o 
   1   3  13     1434.74     1447.22     58.48 o 
   2   3  13      841.73      851.72     34.52 o 
   3   3  13      434.73      404.46     31.24 o 
   4   3  13      232.22      198.63     28.37 o 
 -10   4  13       26.85       20.62     10.45 o 
  -9   4  13       82.65       63.37     13.17 o 
  -8   4  13       70.84       74.03     11.93 o 
  -7   4  13      380.03      410.28     24.55 o 
  -6   4  13      106.29      126.87     18.93 o 
  -5   4  13        2.89       12.88      4.89 o 
  -4   4  13      590.93      578.53     17.13 o 
  -3   4  13      524.61      518.33     19.45 o 
  -2   4  13       71.41       74.29      8.64 o 
  -1   4  13       19.94       14.78      6.02 o 
   0   4  13       43.42       36.23      8.62 o 
   1   4  13       74.56       84.44     11.10 o 
   2   4  13      279.59      274.55     20.30 o 
   3   4  13        0.71        1.00      6.89 o 
   4   4  13       12.49       17.16      7.48 o 
 -10   5  13      172.29      147.32     25.82 o 
  -9   5  13      523.23      548.11     55.34 o 
  -8   5  13      868.99      792.02     39.00 o 
  -7   5  13      313.25      349.64     24.12 o 
  -6   5  13     1628.59     1791.28     34.81 o 
  -5   5  13     1814.80     1912.02     42.10 o 
  -4   5  13      148.11      171.09     16.96 o 
  -3   5  13     1980.26     2070.57     26.78 o 
  -2   5  13     2105.94     2121.39     35.66 o 
  -1   5  13      178.56      182.82     14.53 o 
   0   5  13      404.75      383.30     26.22 o 
   1   5  13      967.00     1010.55     30.83 o 
   2   5  13      980.21     1028.78     33.69 o 
   3   5  13      733.20      667.50     33.12 o 
   4   5  13      402.74      406.95     54.09 o 
 -10   6  13       16.49       22.82     14.02 o 
  -9   6  13       16.24       14.06     12.97 o 
  -8   6  13      378.29      359.18     33.93 o 
  -7   6  13      566.14      543.84     28.59 o 
  -6   6  13        1.02        0.09      6.79 o 
  -5   6  13      137.33      150.02     19.91 o 
  -4   6  13      240.77      252.32     14.97 o 
  -3   6  13        6.41        5.35      4.96 o 
  -2   6  13       16.36       12.22      5.03 o 
  -1   6  13        8.18       19.71      9.92 o 
   0   6  13       16.04       13.00      9.29 o 
   1   6  13        1.32        6.32      8.37 o 
   2   6  13       67.08       57.46     13.35 o 
   3   6  13       51.45       42.97      9.55 o 
   4   6  13        6.14       11.42      8.26 o 
 -10   7  13       99.55       95.48     24.38 o 
  -9   7  13       82.41       68.16     18.10 o 
  -8   7  13      760.64      786.22     30.16 o 
  -7   7  13      718.02      742.41     25.23 o 
  -6   7  13      251.23      233.96     20.79 o 
  -5   7  13      531.60      518.31     19.84 o 
  -4   7  13       50.84       60.89     10.91 o 
  -3   7  13       50.18       63.66     10.64 o 
  -2   7  13      478.93      456.46     22.21 o 
  -1   7  13      138.37      162.70     21.28 o 
   0   7  13      120.92      132.49     17.82 o 
   1   7  13      777.61      736.41     31.96 o 
   2   7  13      375.06      381.87     24.57 o 
   3   7  13       71.53       60.51     16.02 o 
   4   7  13      141.16      185.71     41.45 o 
  -9   8  13        0.29       -0.27     10.28 o 
  -8   8  13       53.85       60.01     12.35 o 
  -7   8  13       34.40       30.10      9.26 o 
  -6   8  13        4.69       17.42      8.00 o 
  -5   8  13       69.44       70.42     11.29 o 
  -4   8  13       22.02       16.56      5.95 o 
  -3   8  13      270.20      279.35     23.31 o 
  -2   8  13       30.32       29.39      6.57 o 
  -1   8  13      381.40      374.55     24.52 o 
   0   8  13       21.14       29.01      7.92 o 
   1   8  13        4.45       14.32      8.09 o 
   2   8  13        5.60        5.98      7.82 o 
   3   8  13        3.15       17.60      7.07 o 
  -9   9  13        0.20       24.87     17.55 o 
  -8   9  13        2.68        2.09      7.14 o 
  -7   9  13       25.19       22.29      9.24 o 
  -6   9  13      192.10      192.14     19.04 o 
  -5   9  13      197.26      251.29     25.72 o 
  -4   9  13      192.57      199.95     22.11 o 
  -3   9  13      151.52      146.92     14.33 o 
  -2   9  13       12.82       13.12      7.07 o 
  -1   9  13       45.55       30.18     10.83 o 
   0   9  13       40.21       26.79      7.33 o 
   1   9  13      173.46      166.78     31.59 o 
   2   9  13       11.11       21.49      8.20 o 
   3   9  13       12.74        4.51      8.47 o 
  -9  10  13       42.90       31.18     27.55 o 
  -8  10  13        1.02        9.99      7.21 o 
  -7  10  13       21.14       12.44      9.42 o 
  -6  10  13        3.08        9.94      8.26 o 
  -5  10  13       26.43       25.10      8.66 o 
  -4  10  13       10.29       13.90      6.96 o 
  -3  10  13       76.32       72.97     12.40 o 
  -2  10  13       92.62      123.01     26.96 o 
  -1  10  13      581.60      588.70     89.14 o 
   0  10  13        1.13       -7.67      9.51 o 
   1  10  13       24.17       18.96     10.34 o 
   2  10  13        0.08       -3.22     10.90 o 
  -8  11  13        7.74        6.21      8.69 o 
  -7  11  13       13.69       10.57     14.42 o 
  -6  11  13       51.40       38.13     10.44 o 
  -5  11  13       74.95       58.33     11.53 o 
  -4  11  13       16.78       25.60      9.94 o 
  -3  11  13       14.80       18.30      8.57 o 
  -2  11  13       13.97        8.15      9.33 o 
  -1  11  13       38.67       22.03     13.82 o 
   0  11  13        0.43       12.81     10.71 o 
   1  11  13        7.06        7.96      7.08 o 
   2  11  13       27.43       24.92      9.71 o 
  -7  12  13        2.37       12.92     13.06 o 
  -6  12  13        0.78        4.43      8.35 o 
  -5  12  13        4.38       14.68      7.14 o 
  -4  12  13        1.40        9.31      7.90 o 
  -3  12  13        8.78       16.02      7.51 o 
  -2  12  13        2.01       16.93      6.86 o 
  -1  12  13        3.75        4.71     12.56 o 
   0  12  13        1.87        8.92     12.20 o 
   1  12  13        1.08       -6.46     13.65 o 
  -6  13  13      104.80      142.75     22.22 o 
  -5  13  13      131.92      109.61     23.00 o 
  -4  13  13      417.37      438.70     31.96 o 
  -3  13  13      286.15      328.34     29.55 o 
  -2  13  13       40.08       38.41     14.12 o 
  -1  13  13       33.61       35.49     13.13 o 
   0  13  13      149.63      122.94     29.78 o 
  -5  14  13        7.22        3.56      6.04 o 
  -4  14  13       45.23       46.43     11.26 o 
  -3  14  13       14.85        7.93     12.19 o 
  -2  14  13       26.83       34.27     15.92 o 
  -1  14  13       53.02       59.74     18.60 o 
 -11   0  14      298.03      306.67    103.02 o 
 -10   0  14       84.55       84.44     25.12 o 
  -9   0  14      548.42      500.06     75.69 o 
  -8   0  14     1245.26     1296.91     55.51 o 
  -7   0  14     1820.60     1983.43     58.55 o 
  -6   0  14     3532.66     3684.92     48.57 o 
  -5   0  14     1722.35     1776.32     31.44 o 
  -4   0  14      704.46      703.17     28.89 o 
  -3   0  14      291.65      296.73     70.31 o 
  -2   0  14      102.86       93.65     55.77 o 
  -1   0  14     1404.98     1279.50     77.58 o 
   0   0  14     4158.62     4651.17     76.88 o 
   1   0  14     1509.87     1439.93     47.61 o 
   2   0  14       96.75       78.90     16.26 o 
   3   0  14      118.60      113.94     25.49 o 
   4   0  14       10.63       11.62     10.90 o 
 -11   1  14       31.98       14.70     12.77 o 
 -10   1  14      280.88      248.87     24.88 o 
  -9   1  14      108.70      103.88     17.33 o 
  -8   1  14      200.96      168.13     20.42 o 
  -7   1  14     1817.60     1911.65     42.41 o 
  -6   1  14      426.09      467.77     18.67 o 
  -5   1  14       21.09       23.47      6.01 o 
  -4   1  14      156.48      175.13     18.72 o 
  -3   1  14      295.84      324.34     25.81 o 
  -2   1  14      378.47      392.75     31.21 o 
  -1   1  14      254.09      312.41     48.32 o 
   0   1  14      440.71      492.07     29.10 o 
   1   1  14      716.67      753.86     27.17 o 
   2   1  14      337.29      359.89     23.65 o 
   3   1  14      104.74      115.41     19.25 o 
   4   1  14       60.93       59.88     14.95 o 
 -11   2  14       68.57       72.99     21.43 o 
 -10   2  14      301.03      297.52     29.62 o 
  -9   2  14      383.35      412.97     24.58 o 
  -8   2  14      226.03      237.88     18.42 o 
  -7   2  14      728.36      769.96     15.94 o 
  -6   2  14     1160.45     1213.91     19.47 o 
  -5   2  14      235.05      245.30     29.49 o 
  -4   2  14      134.06      131.31     20.58 o 
  -3   2  14      592.92      604.91     20.97 o 
  -2   2  14      324.33      354.34     45.83 o 
  -1   2  14      296.03      352.59     28.44 o 
   0   2  14      836.44      881.50     31.17 o 
   1   2  14      538.86      534.67     24.34 o 
   2   2  14      113.41      111.06     14.23 o 
   3   2  14      101.60       80.93     13.77 o 
   4   2  14       82.37       71.17     13.08 o 
 -10   3  14        4.19       10.02      8.38 o 
  -9   3  14        1.40        3.23      9.27 o 
  -8   3  14        9.18       13.44      5.47 o 
  -7   3  14      871.48      890.72     23.75 o 
  -6   3  14     1197.24     1231.85     24.35 o 
  -5   3  14        1.86       15.22      5.27 o 
  -4   3  14      269.62      298.10     26.01 o 
  -3   3  14      586.80      536.11     46.14 o 
  -2   3  14       74.40       75.61     14.74 o 
  -1   3  14      158.54      171.04     25.20 o 
   0   3  14      621.26      597.04     23.37 o 
   1   3  14       42.44       38.51     12.27 o 
   2   3  14       30.46       20.14      9.46 o 
   3   3  14       97.11       90.24     13.38 o 
   4   3  14       59.49       51.72     14.62 o 
 -10   4  14       40.08       20.64     10.89 o 
  -9   4  14      115.56      121.97     21.33 o 
  -8   4  14        0.65        6.79      8.81 o 
  -7   4  14        3.58        8.97      8.89 o 
  -6   4  14        2.68        7.18      5.48 o 
  -5   4  14      154.15      144.55     20.25 o 
  -4   4  14       25.22       29.16      7.29 o 
  -3   4  14      266.13      283.94     20.36 o 
  -2   4  14       89.23       79.70     12.26 o 
  -1   4  14       44.60       68.59     20.99 o 
   0   4  14        0.83       14.83      6.85 o 
   1   4  14        1.79       12.73      5.35 o 
   2   4  14       84.62       80.49     16.45 o 
   3   4  14       15.60       10.92      9.32 o 
   4   4  14        8.62       16.66      9.04 o 
 -10   5  14       24.57       30.48     16.83 o 
  -9   5  14        1.20       11.38     12.35 o 
  -8   5  14       21.73        7.53      8.37 o 
  -7   5  14      260.49      259.05     22.57 o 
  -6   5  14       60.83       76.84     10.07 o 
  -5   5  14      119.14      112.70     12.96 o 
  -4   5  14       31.92       31.00      6.48 o 
  -3   5  14        5.88        1.63      5.30 o 
  -2   5  14        4.12       -2.46      8.11 o 
  -1   5  14       70.68       63.48      9.97 o 
   0   5  14       27.16       18.76      6.54 o 
   1   5  14        4.30       13.18      9.43 o 
   2   5  14        0.01        6.32      5.08 o 
   3   5  14        2.21       10.72      8.48 o 
 -10   6  14       76.46       65.87     24.84 o 
  -9   6  14       44.21       32.80     19.04 o 
  -8   6  14       67.84       58.81     14.39 o 
  -7   6  14      138.49      149.14     14.03 o 
  -6   6  14       63.74       53.60     10.45 o 
  -5   6  14       45.20       31.25      7.41 o 
  -4   6  14      280.63      294.01     19.14 o 
  -3   6  14       38.99       40.41      7.98 o 
  -2   6  14        1.35       14.28      5.18 o 
  -1   6  14      316.87      323.07     22.55 o 
   0   6  14      139.69      153.15     24.79 o 
   1   6  14       11.37        9.09      7.67 o 
   2   6  14        4.26        7.62      5.88 o 
   3   6  14       24.66       13.12      6.50 o 
 -10   7  14        1.40        1.53      9.00 o 
  -9   7  14        6.78        2.04      7.94 o 
  -8   7  14      108.07      135.02     17.51 o 
  -7   7  14      391.93      437.57     38.48 o 
  -6   7  14      892.86      955.12     24.72 o 
  -5   7  14       39.56       35.38      9.39 o 
  -4   7  14       79.62       63.96     10.63 o 
  -3   7  14      119.32      112.85     14.42 o 
  -2   7  14      195.80      202.99     24.08 o 
  -1   7  14      272.41      308.01     24.34 o 
   0   7  14      184.72      173.23     29.73 o 
   1   7  14       46.59       43.69     10.38 o 
   2   7  14       71.48       70.12     18.94 o 
   3   7  14       21.22       16.80      7.98 o 
  -9   8  14      115.08      103.73     18.26 o 
  -8   8  14      267.54      264.39     53.39 o 
  -7   8  14      287.64      268.76     48.72 o 
  -6   8  14      230.77      235.96     25.18 o 
  -5   8  14       47.21       44.51      6.21 o 
  -4   8  14       39.18       28.72      7.03 o 
  -3   8  14       81.97       72.07     16.63 o 
  -2   8  14        5.27        5.78      9.33 o 
  -1   8  14      329.95      306.48     17.15 o 
   0   8  14      590.98      575.41     35.52 o 
   1   8  14       95.07      100.88     15.99 o 
   2   8  14      133.17      111.09     21.80 o 
   3   8  14       98.06       84.35     14.83 o 
  -9   9  14       28.42       30.26     18.03 o 
  -8   9  14      202.58      218.82     24.20 o 
  -7   9  14      289.29      285.33     57.56 o 
  -6   9  14       56.35       69.90     11.24 o 
  -5   9  14       67.69       67.82     13.82 o 
  -4   9  14      144.05      153.81     14.68 o 
  -3   9  14      159.74      169.42     22.80 o 
  -2   9  14      409.66      425.84     27.59 o 
  -1   9  14      626.57      608.78     39.31 o 
   0   9  14      355.62      316.30     33.57 o 
   1   9  14      261.64      225.90     38.84 o 
   2   9  14      146.63      135.25     24.22 o 
  -8  10  14      109.68       98.65     21.30 o 
  -7  10  14      153.53      145.43     23.52 o 
  -6  10  14      579.63      643.20     51.53 o 
  -5  10  14      500.47      551.77     22.07 o 
  -4  10  14       96.36      107.86     14.84 o 
  -3  10  14      101.98      112.52     18.97 o 
  -2  10  14       87.52      128.95     29.50 o 
  -1  10  14      106.65       80.24     17.07 o 
   0  10  14      475.76      440.79     44.60 o 
   1  10  14      386.72      401.98     27.15 o 
   2  10  14       90.16       72.89     23.24 o 
  -8  11  14       49.91       34.93      8.31 o 
  -7  11  14      113.46      116.80     20.94 o 
  -6  11  14       29.25       34.09     11.02 o 
  -5  11  14       58.89       72.31     14.49 o 
  -4  11  14      394.21      399.45     22.46 o 
  -3  11  14       98.81       96.04     15.55 o 
  -2  11  14        9.09       12.47     12.28 o 
  -1  11  14      128.69      141.77     25.49 o 
   0  11  14      111.70      106.16     29.77 o 
   1  11  14       30.45       24.15     21.47 o 
  -7  12  14       58.92       33.87     11.00 o 
  -6  12  14      311.49      302.35     32.21 o 
  -5  12  14      201.75      221.92     23.11 o 
  -4  12  14      170.95      194.93     24.39 o 
  -3  12  14      111.61       88.20     15.35 o 
  -2  12  14       65.45       51.31     18.10 o 
  -1  12  14       37.65       60.47     14.80 o 
   0  12  14       36.36       66.15     23.37 o 
  -6  13  14       20.79       14.23      8.51 o 
  -5  13  14       24.49       11.57      7.09 o 
  -4  13  14       24.32       24.06      9.76 o 
  -3  13  14        0.85       -1.60     18.46 o 
  -2  13  14        0.60       26.29     10.80 o 
  -1  13  14        9.07        4.24      9.97 o 
  -4  14  14        2.77        6.36      6.23 o 
  -3  14  14       93.34       68.58     19.59 o 
 -10   1  15        1.36       13.26      7.61 o 
  -9   1  15       17.70       11.48      6.79 o 
  -8   1  15       17.74       13.59      3.64 o 
  -7   1  15       45.93       33.91      5.34 o 
  -6   1  15      460.73      484.53     17.41 o 
  -5   1  15        0.04        6.12      4.90 o 
  -4   1  15       60.72       56.26     11.14 o 
  -3   1  15        5.86       12.90      7.17 o 
  -2   1  15      158.04      154.33     28.40 o 
  -1   1  15        1.34       -8.55      9.53 o 
   0   1  15       95.75       98.97     13.76 o 
   1   1  15        0.19        4.00      8.91 o 
   2   1  15        0.01       13.95      5.33 o 
   3   1  15       14.41       12.51      6.49 o 
 -10   2  15      165.43      134.87     27.84 o 
  -9   2  15      398.24      446.59     71.65 o 
  -8   2  15      539.15      573.10     26.02 o 
  -7   2  15       17.79        5.94      5.48 o 
  -6   2  15        3.23        0.87      4.10 o 
  -5   2  15      645.55      678.32     20.68 o 
  -4   2  15      380.50      349.37     23.75 o 
  -3   2  15       98.00      104.23     18.06 o 
  -2   2  15      276.85      314.41     70.14 o 
  -1   2  15        2.16       10.65      7.05 o 
   0   2  15       64.52       99.04     17.25 o 
   1   2  15      377.67      387.59     26.54 o 
   2   2  15      154.76      157.54     18.50 o 
   3   2  15       97.90      118.05     17.66 o 
 -10   3  15        4.63       18.53     16.72 o 
  -9   3  15        5.94        6.49      8.71 o 
  -8   3  15        2.99        9.74      6.29 o 
  -7   3  15        7.75        8.49      4.99 o 
  -6   3  15      254.50      249.74     21.64 o 
  -5   3  15       41.62       38.56      9.26 o 
  -4   3  15       70.63       67.60     12.22 o 
  -3   3  15       33.60       33.75     13.56 o 
  -2   3  15       53.99       61.83     14.71 o 
  -1   3  15       39.22       35.14     14.53 o 
   0   3  15       39.28       51.13     12.26 o 
   1   3  15       23.67       31.46     12.85 o 
   2   3  15        0.88        2.63      6.93 o 
   3   3  15        0.51       11.90      6.00 o 
 -10   4  15      346.27      365.73     58.40 o 
  -9   4  15      547.57      547.36     78.85 o 
  -8   4  15      775.32      744.30     45.62 o 
  -7   4  15      557.61      633.21     20.86 o 
  -6   4  15      200.25      189.07     20.62 o 
  -5   4  15      341.37      366.28     25.97 o 
  -4   4  15     1326.79     1310.94     65.21 o 
  -3   4  15     1439.63     1562.98     32.32 o 
  -2   4  15      981.59     1047.14     29.43 o 
  -1   4  15      933.55      978.85     28.86 o 
   0   4  15      689.60      645.03     25.09 o 
   1   4  15      513.68      484.78     38.55 o 
   2   4  15      493.88      549.83     46.09 o 
   3   4  15      215.42      192.75     23.17 o 
 -10   5  15        8.10        6.59      8.34 o 
  -9   5  15        6.63       14.10     12.58 o 
  -8   5  15        6.13        6.30      6.82 o 
  -7   5  15       74.84       64.63     12.17 o 
  -6   5  15       23.12       24.44      6.29 o 
  -5   5  15       64.68       73.83     11.13 o 
  -4   5  15       52.89       44.67      9.81 o 
  -3   5  15        6.35       -0.26      4.94 o 
  -2   5  15       95.61       59.61     11.15 o 
  -1   5  15        5.55        9.04      8.06 o 
   0   5  15      178.19      153.72     18.92 o 
   1   5  15        9.77       22.53      9.48 o 
   2   5  15        0.98        8.62      9.32 o 
   3   5  15        4.96        9.51     10.44 o 
 -10   6  15      157.08      152.60     35.22 o 
  -9   6  15      347.52      263.80     62.22 o 
  -8   6  15     1252.80     1274.90     45.07 o 
  -7   6  15      862.68      940.97     28.42 o 
  -6   6  15      322.94      340.38     19.73 o 
  -5   6  15      460.75      497.51     23.44 o 
  -4   6  15      607.80      670.48     21.97 o 
  -3   6  15      706.75      685.25     40.55 o 
  -2   6  15     1024.48     1006.47     51.58 o 
  -1   6  15     1633.58     1660.44     71.37 o 
   0   6  15      866.16      859.65     98.41 o 
   1   6  15      425.90      459.90     26.11 o 
   2   6  15      338.27      258.44     34.69 o 
   3   6  15      134.13      131.71     18.82 o 
  -9   7  15       55.21       36.65     14.39 o 
  -8   7  15       16.62        7.00      5.28 o 
  -7   7  15        3.15        6.13      6.14 o 
  -6   7  15       86.06       72.64     11.14 o 
  -5   7  15       98.76       82.16     16.07 o 
  -4   7  15       10.91        9.13      6.68 o 
  -3   7  15        0.00        5.93     12.60 o 
  -2   7  15        5.00        8.62      8.75 o 
  -1   7  15       13.54       11.24     10.07 o 
   0   7  15        0.03        9.42     11.01 o 
   1   7  15        9.40        9.95      8.26 o 
   2   7  15        3.51        1.18      9.01 o 
  -9   8  15       63.05       62.76     12.55 o 
  -8   8  15      123.23      106.13     22.25 o 
  -7   8  15      252.55      223.71     21.46 o 
  -6   8  15      143.67      154.94     20.34 o 
  -5   8  15      190.80      209.60     23.92 o 
  -4   8  15      227.31      205.51     33.08 o 
  -3   8  15       75.03       65.35     13.42 o 
  -2   8  15       78.72       45.97     14.25 o 
  -1   8  15      138.58      133.06     28.05 o 
   0   8  15      212.15      201.37     19.62 o 
   1   8  15      168.18      193.04     18.76 o 
   2   8  15       41.15       16.86     16.14 o 
  -9   9  15        5.25       11.29     11.03 o 
  -8   9  15        0.05       14.15      9.38 o 
  -7   9  15        0.71        2.80      5.77 o 
  -6   9  15        9.32       13.13      5.59 o 
  -5   9  15       22.56       19.98      7.40 o 
  -4   9  15        0.73        5.98      6.82 o 
  -3   9  15       45.31       44.97     22.86 o 
  -2   9  15        9.99       23.28     11.45 o 
  -1   9  15        2.44       14.38     15.59 o 
   0   9  15        3.48        6.81      9.40 o 
   1   9  15        0.52        5.57      6.84 o 
   2   9  15       16.35       19.00      8.78 o 
  -8  10  15        9.47        9.92      7.66 o 
  -7  10  15        2.34        3.00      9.53 o 
  -6  10  15        2.11        0.04      5.61 o 
  -5  10  15       21.50       13.15      7.29 o 
  -4  10  15        0.08       -2.66      7.28 o 
  -3  10  15        0.01      -13.99     13.99 o 
  -2  10  15       23.77       11.74      7.38 o 
  -1  10  15        2.52       26.73     11.72 o 
   0  10  15       25.09        9.03     11.04 o 
   1  10  15        2.70       30.37     13.74 o 
  -7  11  15        9.56       27.73     23.04 o 
  -6  11  15        9.07       13.42      9.22 o 
  -5  11  15        0.07        6.93      8.36 o 
  -4  11  15       76.84       60.88     10.53 o 
  -3  11  15      143.09      136.85     24.39 o 
  -2  11  15       13.28        9.95      8.04 o 
  -1  11  15        2.57       -3.80     19.94 o 
   0  11  15        0.10       16.41     18.56 o 
  -6  12  15       37.02       30.02      7.93 o 
  -5  12  15      166.46      152.15     21.65 o 
  -4  12  15      165.31      137.59     24.63 o 
  -3  12  15      152.38      156.53     26.14 o 
  -2  12  15       56.92       31.09     27.64 o 
  -1  12  15       15.98       31.61     16.03 o 
  -5  13  15        3.58       13.19      7.46 o 
  -4  13  15        0.42        7.93      7.22 o 
  -3  13  15       11.76       30.06     10.82 o 
  -2  13  15        1.89        9.62      9.63 o 
 -10   0  16      153.12      136.50     58.35 o 
  -9   0  16      474.90      486.09     72.70 o 
  -8   0  16      743.12      768.44     29.75 o 
  -7   0  16       88.75       90.64     16.98 o 
  -6   0  16        4.90        9.76      7.17 o 
  -5   0  16      426.99      466.61     24.44 o 
  -4   0  16      158.37      215.99     49.93 o 
  -3   0  16      233.98      247.46     84.66 o 
  -2   0  16     1620.50     1621.85     83.89 o 
  -1   0  16     1495.38     1548.20     77.96 o 
   0   0  16     1476.82     1616.41     92.18 o 
   1   0  16      643.19      656.32     50.69 o 
   2   0  16       67.77       46.16     17.26 o 
   3   0  16       38.53       39.87     15.02 o 
 -10   1  16      110.13      156.78     53.66 o 
  -9   1  16      235.01      216.42     40.34 o 
  -8   1  16      100.31       84.82      9.10 o 
  -7   1  16      127.27      116.82     13.99 o 
  -6   1  16      282.29      281.37     22.14 o 
  -5   1  16       42.51       46.82      9.16 o 
  -4   1  16      286.61      271.97     29.89 o 
  -3   1  16      247.46      220.37     52.32 o 
  -2   1  16        3.47       15.73      9.95 o 
  -1   1  16      303.49      269.14     38.40 o 
   0   1  16      596.34      599.76     34.03 o 
   1   1  16       89.60       69.18     14.25 o 
   2   1  16       17.95       24.01      7.78 o 
   3   1  16        1.39       -0.48      9.51 o 
 -10   2  16      110.67      107.69     19.97 o 
  -9   2  16      172.10      164.18     30.18 o 
  -8   2  16      136.64      138.76     12.68 o 
  -7   2  16      446.99      426.35     47.42 o 
  -6   2  16      416.06      459.00     20.55 o 
  -5   2  16      320.21      330.49     41.28 o 
  -4   2  16      549.96      572.71     35.35 o 
  -3   2  16      202.34      218.20     41.93 o 
  -2   2  16      200.31      208.29     20.84 o 
  -1   2  16      976.71      963.46     59.89 o 
   0   2  16      465.08      533.63     41.12 o 
   1   2  16       67.50       65.78     11.25 o 
   2   2  16       75.46       57.86     12.99 o 
   3   2  16       41.86       38.64     10.17 o 
 -10   3  16      158.27      135.04     24.27 o 
  -9   3  16       72.28       68.58     17.14 o 
  -8   3  16       75.21       50.47      9.95 o 
  -7   3  16       88.14       91.26     11.76 o 
  -6   3  16       10.87        9.99      5.36 o 
  -5   3  16        3.83        2.25      5.67 o 
  -4   3  16      141.65      127.24     16.79 o 
  -3   3  16      320.17      326.30     39.64 o 
  -2   3  16      496.67      457.01     24.61 o 
  -1   3  16      183.32      171.23     17.50 o 
   0   3  16       15.77       35.94     15.82 o 
   1   3  16       19.92       25.08     11.50 o 
   2   3  16        0.19       10.94      7.32 o 
   3   3  16        0.68        2.95      9.14 o 
 -10   4  16       22.90       34.31     10.58 o 
  -9   4  16       21.30       18.41      9.00 o 
  -8   4  16       72.56       59.31      9.38 o 
  -7   4  16      234.58      236.10     31.38 o 
  -6   4  16      238.15      209.65     21.28 o 
  -5   4  16       99.18       87.04     12.03 o 
  -4   4  16       82.02       74.37     12.70 o 
  -3   4  16        1.30        7.33      8.15 o 
  -2   4  16       53.71       71.47     13.87 o 
  -1   4  16      254.59      298.10     26.52 o 
   0   4  16        2.08       15.35     12.48 o 
   1   4  16        1.39        1.58      9.30 o 
   2   4  16       28.99       18.49     12.09 o 
 -10   5  16       15.05       17.87     10.18 o 
  -9   5  16        3.90        0.97      7.75 o 
  -8   5  16       21.14       22.37      7.24 o 
  -7   5  16       16.80       16.86      6.60 o 
  -6   5  16       45.45       57.85      9.00 o 
  -5   5  16       76.24       74.00     12.14 o 
  -4   5  16       17.21        7.60      4.02 o 
  -3   5  16       69.16       79.22     12.45 o 
  -2   5  16        4.19       23.30      8.68 o 
  -1   5  16        4.21        5.31      9.59 o 
   0   5  16        9.49       13.03      9.86 o 
   1   5  16        0.22       12.26     13.16 o 
   2   5  16        0.10        3.90      8.08 o 
 -10   6  16       19.50       20.27     13.66 o 
  -9   6  16        0.83        6.64      5.23 o 
  -8   6  16        0.33       -5.90      9.04 o 
  -7   6  16      291.96      288.45     21.73 o 
  -6   6  16      151.85      191.98     26.25 o 
  -5   6  16        0.87       12.36      6.67 o 
  -4   6  16      114.52      125.58     12.91 o 
  -3   6  16        6.72       18.04      8.46 o 
  -2   6  16       44.07       31.65     10.63 o 
  -1   6  16       74.45       81.09     15.65 o 
   0   6  16      128.69      103.53     20.29 o 
   1   6  16        5.86        7.85      7.02 o 
   2   6  16        1.57        1.90      7.73 o 
  -9   7  16       48.67       38.24     10.63 o 
  -8   7  16       89.80      103.65     18.40 o 
  -7   7  16       30.31       43.92     10.79 o 
  -6   7  16        0.36        7.47      4.76 o 
  -5   7  16        3.09        3.86      7.17 o 
  -4   7  16        0.76        9.98     13.95 o 
  -3   7  16       84.22      112.72     20.46 o 
  -2   7  16      293.96      284.04     48.84 o 
  -1   7  16      128.17      140.13     20.72 o 
   0   7  16       55.09       45.78     12.28 o 
   1   7  16       14.48       18.47     10.93 o 
   2   7  16        0.63        8.19      9.03 o 
  -9   8  16       98.38       83.79     20.00 o 
  -8   8  16      269.37      278.83     30.32 o 
  -7   8  16      210.49      225.26     19.84 o 
  -6   8  16      295.12      300.57     32.05 o 
  -5   8  16      352.81      329.82     48.16 o 
  -4   8  16      100.47       84.73     17.32 o 
  -3   8  16       71.35       65.58     16.41 o 
  -2   8  16      545.17      631.43     34.13 o 
  -1   8  16      575.91      542.74     32.49 o 
   0   8  16      140.06      130.32     15.97 o 
   1   8  16      113.12      120.99     16.15 o 
  -8   9  16       35.62       30.86     12.74 o 
  -7   9  16      102.92      102.96     13.41 o 
  -6   9  16      425.23      423.88     39.69 o 
  -5   9  16      190.63      155.96     26.99 o 
  -4   9  16       80.26       40.60     10.39 o 
  -3   9  16      183.66      172.19     42.84 o 
  -2   9  16       94.33       94.29     43.38 o 
  -1   9  16      148.81      149.93     30.60 o 
   0   9  16      192.36      161.32     45.22 o 
   1   9  16       72.32       34.97     20.52 o 
  -8  10  16      137.18      128.85     22.03 o 
  -7  10  16      170.74      144.81     30.48 o 
  -6  10  16      104.47       94.40     16.27 o 
  -5  10  16       54.40       46.02     10.41 o 
  -4  10  16      189.22      252.30     25.30 o 
  -3  10  16      414.81      412.87     28.93 o 
  -2  10  16      476.40      474.30     74.71 o 
  -1  10  16      418.29      424.15     59.45 o 
   0  10  16      214.69      212.01     23.82 o 
  -7  11  16       22.01       12.75     11.09 o 
  -6  11  16      153.97      146.64     19.30 o 
  -5  11  16       85.70       58.35     13.72 o 
  -4  11  16       56.55       40.80     14.86 o 
  -3  11  16       44.19       64.51     21.04 o 
  -2  11  16       32.86       35.24     19.71 o 
  -1  11  16       19.47       11.19      8.88 o 
  -6  12  16       45.99       29.63      9.00 o 
  -5  12  16       75.00       63.00     18.42 o 
  -4  12  16       82.54       72.57     22.14 o 
  -3  12  16       68.27       60.93     19.30 o 
  -2  12  16      157.89       76.05     33.86 o 
 -10   1  17       34.54       10.89     28.22 o 
  -9   1  17       52.48       38.27     12.17 o 
  -8   1  17        4.73        1.84      3.12 o 
  -7   1  17       21.55       15.77      4.00 o 
  -6   1  17        3.60        1.86      5.92 o 
  -5   1  17      180.67      159.31     30.76 o 
  -4   1  17      157.20      157.36     27.69 o 
  -3   1  17        9.23        3.60      8.99 o 
  -2   1  17       81.42       80.02     21.09 o 
  -1   1  17       33.96       17.94     11.81 o 
   0   1  17        3.72        3.59      5.96 o 
   1   1  17       10.91       22.30      9.08 o 
   2   1  17       26.95       14.20     10.53 o 
 -10   2  17       13.31       19.90      8.98 o 
  -9   2  17      248.83      213.81     41.11 o 
  -8   2  17      130.63      123.98     19.59 o 
  -7   2  17        1.05        5.21      5.10 o 
  -6   2  17      100.12      110.20     17.40 o 
  -5   2  17      179.03      149.76     26.51 o 
  -4   2  17       47.32       29.37     10.60 o 
  -3   2  17      405.96      421.51     45.81 o 
  -2   2  17      274.49      242.32     39.13 o 
  -1   2  17       18.89       12.49      6.48 o 
   0   2  17        1.21       13.08      7.88 o 
   1   2  17        4.16        6.26     10.22 o 
   2   2  17        6.60        6.49      6.77 o 
 -10   3  17      213.49      195.92     40.00 o 
  -9   3  17      238.84      220.72     40.17 o 
  -8   3  17       40.06       51.15      8.63 o 
  -7   3  17        9.20       10.46      5.61 o 
  -6   3  17       93.49       86.85     13.82 o 
  -5   3  17      636.33      719.31     27.26 o 
  -4   3  17      664.48      742.96     43.81 o 
  -3   3  17      743.51      759.90     26.12 o 
  -2   3  17      751.90      762.13     36.52 o 
  -1   3  17      247.91      268.36     27.99 o 
   0   3  17       93.10       89.20     16.76 o 
   1   3  17       56.99       54.91     10.25 o 
   2   3  17       38.46       23.96      8.78 o 
 -10   4  17       36.69       36.04     13.86 o 
  -9   4  17        6.32        4.03      3.37 o 
  -8   4  17        1.13        9.37      6.76 o 
  -7   4  17        7.34        4.98      5.12 o 
  -6   4  17       91.09       95.00     12.06 o 
  -5   4  17      253.69      227.13     38.99 o 
  -4   4  17      116.56      131.93     23.07 o 
  -3   4  17      141.87      160.08     24.27 o 
  -2   4  17      105.51       89.05     15.49 o 
  -1   4  17       62.66       83.30     19.15 o 
   0   4  17       99.46      103.32     16.01 o 
   1   4  17       32.33       37.17     10.52 o 
   2   4  17       32.60       37.82      8.50 o 
 -10   5  17      197.84      149.18     52.23 o 
  -9   5  17      257.45      230.85     34.66 o 
  -8   5  17      504.78      535.17     38.42 o 
  -7   5  17      271.99      302.56     31.62 o 
  -6   5  17      422.77      465.63     24.77 o 
  -5   5  17      783.38      803.99     27.47 o 
  -4   5  17      475.45      441.44     26.86 o 
  -3   5  17      854.04      826.90     34.06 o 
  -2   5  17     1182.41     1164.33     54.92 o 
  -1   5  17      388.98      363.03     28.77 o 
   0   5  17      145.12      130.86     18.60 o 
   1   5  17      149.85      166.88     20.46 o 
   2   5  17       54.78       50.01     16.63 o 
  -9   6  17       75.58       49.61     11.18 o 
  -8   6  17       35.79       20.74      8.64 o 
  -7   6  17       46.85       50.19      9.40 o 
  -6   6  17      126.42      103.78     18.07 o 
  -5   6  17       15.98       20.27     14.43 o 
  -4   6  17        0.50        5.39     11.76 o 
  -3   6  17       61.48       52.46     11.44 o 
  -2   6  17       83.21      100.42     16.36 o 
  -1   6  17       33.72       29.16      8.17 o 
   0   6  17       45.38       42.29      9.41 o 
   1   6  17       94.65       85.24     17.15 o 
  -9   7  17      152.03       97.71     21.63 o 
  -8   7  17      571.82      542.61     64.26 o 
  -7   7  17      256.90      229.63     38.05 o 
  -6   7  17       43.03       58.81     10.73 o 
  -5   7  17      273.42      266.37     18.04 o 
  -4   7  17      299.33      327.34     27.31 o 
  -3   7  17      295.40      324.23     26.00 o 
  -2   7  17      414.45      414.46     25.61 o 
  -1   7  17      180.24      176.48     18.87 o 
   0   7  17      100.28      104.44     15.45 o 
   1   7  17       94.11       87.64     37.91 o 
  -8   8  17       15.13       13.69      5.44 o 
  -7   8  17        5.86        9.21      6.29 o 
  -6   8  17       37.39       48.44     16.69 o 
  -5   8  17        1.15        6.68      7.73 o 
  -4   8  17        4.81        1.22     17.36 o 
  -3   8  17       52.87       53.11     15.77 o 
  -2   8  17       25.16       17.09      9.88 o 
  -1   8  17       11.01        9.59      7.90 o 
   0   8  17        9.95       10.80      7.39 o 
  -8   9  17       13.44       13.97      6.69 o 
  -7   9  17        3.13        6.46      5.66 o 
  -6   9  17        0.43        3.72      8.50 o 
  -5   9  17       16.31       21.97      7.31 o 
  -4   9  17      117.54      107.94     24.22 o 
  -3   9  17      126.42      118.37     24.73 o 
  -2   9  17       20.01       25.98     12.33 o 
  -1   9  17        2.40       -8.38     18.41 o 
   0   9  17       25.16       19.11      8.94 o 
  -7  10  17        9.13        8.65      8.78 o 
  -6  10  17       11.03       10.21      6.36 o 
  -5  10  17        3.17        1.10     12.98 o 
  -4  10  17       11.51       12.40     10.59 o 
  -3  10  17        8.48       16.69      8.32 o 
  -2  10  17        7.90       12.82     17.41 o 
  -6  11  17       30.42       38.92      7.33 o 
  -5  11  17       13.08        7.98      9.70 o 
  -4  11  17       25.40       28.46     10.70 o 
  -3  11  17      105.58       91.59     25.92 o 
  -2  11  17        7.70       12.21      8.71 o 
  -4  12  17       55.16       39.92     15.39 o 
 -10   0  18        0.50       13.30     16.07 o 
  -9   0  18       20.93       33.00     21.43 o 
  -8   0  18       17.04       12.49      6.80 o 
  -7   0  18        3.06        5.70      8.94 o 
  -6   0  18      182.99      181.94     60.65 o 
  -5   0  18      264.85      271.47     96.13 o 
  -4   0  18      256.30      240.67     64.38 o 
  -3   0  18        6.17       45.05     20.76 o 
  -2   0  18        1.09       -0.29     19.51 o 
  -1   0  18       78.56       55.57     15.88 o 
   0   0  18       14.56        7.86      7.60 o 
   1   0  18       18.95       16.46     11.67 o 
 -10   1  18      245.89      245.19     60.95 o 
  -9   1  18      248.45      241.74     50.51 o 
  -8   1  18      223.26      201.16     28.32 o 
  -7   1  18      971.36     1035.28     35.90 o 
  -6   1  18      914.04     1024.22     49.04 o 
  -5   1  18      306.66      306.77     87.05 o 
  -4   1  18      638.16      621.18     41.62 o 
  -3   1  18      995.40      999.68     45.82 o 
  -2   1  18      677.09      611.15     60.84 o 
  -1   1  18      565.02      646.05     32.94 o 
   0   1  18      284.91      256.63     36.68 o 
   1   1  18       70.42       45.64     11.47 o 
 -10   2  18       19.58        7.94     11.05 o 
  -9   2  18       44.89       28.35     11.24 o 
  -8   2  18        4.50       16.24      5.49 o 
  -7   2  18       12.13        7.19      4.98 o 
  -6   2  18       43.97       48.11     25.10 o 
  -5   2  18       69.49       73.57     14.59 o 
  -4   2  18        2.14       31.08     15.02 o 
  -3   2  18       28.37       29.55      8.16 o 
  -2   2  18       70.58       64.92     15.68 o 
  -1   2  18        1.67       18.76     10.49 o 
   0   2  18        7.80        9.57      6.91 o 
   1   2  18        1.53       -3.72      8.90 o 
 -10   3  18      100.66       99.69     19.54 o 
  -9   3  18        1.25       18.69      8.14 o 
  -8   3  18       14.02        4.28      5.90 o 
  -7   3  18      235.16      224.87     35.97 o 
  -6   3  18      292.45      263.34     50.45 o 
  -5   3  18      111.47      101.67     23.26 o 
  -4   3  18      373.83      412.54     35.50 o 
  -3   3  18      184.15      170.73     30.23 o 
  -2   3  18       50.18       54.39     14.02 o 
  -1   3  18      119.18      144.94     20.89 o 
   0   3  18       31.77       31.86      9.75 o 
   1   3  18        2.98        8.71      8.26 o 
  -9   4  18       80.14       74.90     16.66 o 
  -8   4  18       35.99       31.67      8.81 o 
  -7   4  18        7.94       12.43      5.88 o 
  -6   4  18        6.25        1.91      5.40 o 
  -5   4  18        5.14       32.63     12.65 o 
  -4   4  18        0.52       15.88      5.86 o 
  -3   4  18       27.36       29.77      8.91 o 
  -2   4  18        1.85        9.26     11.03 o 
  -1   4  18        2.25       16.83      8.26 o 
   0   4  18        4.55       16.88      8.37 o 
   1   4  18        1.41        5.15      8.17 o 
  -9   5  18       12.79        5.76      4.80 o 
  -8   5  18        2.79        6.92      6.26 o 
  -7   5  18      232.30      209.99     24.77 o 
  -6   5  18        4.18        9.28      4.73 o 
  -5   5  18        6.35       21.15      9.21 o 
  -4   5  18       41.84       46.10     14.62 o 
  -3   5  18        0.78        3.90      8.35 o 
  -2   5  18        3.75        6.77      8.13 o 
  -1   5  18        0.13        4.95      8.05 o 
   0   5  18        0.00        8.14      9.54 o 
   1   5  18        1.57        2.18      8.71 o 
  -9   6  18        4.09       16.64      7.36 o 
  -8   6  18        0.35       14.75      6.32 o 
  -7   6  18        3.81        1.40      7.53 o 
  -6   6  18       86.98       63.85     10.15 o 
  -5   6  18       66.28       54.84     17.29 o 
  -4   6  18       19.40        6.48     12.95 o 
  -3   6  18        1.78        0.83     28.60 o 
  -2   6  18       65.02       69.61     13.92 o 
  -1   6  18       23.55       15.87      5.98 o 
   0   6  18        0.01       13.47      8.17 o 
  -9   7  18        1.21        4.07      7.42 o 
  -8   7  18       24.19       15.97      9.15 o 
  -7   7  18      154.12      127.25     19.16 o 
  -6   7  18      279.74      231.82     42.59 o 
  -5   7  18      115.49      121.31     21.85 o 
  -4   7  18       62.60       40.97     16.16 o 
  -3   7  18      106.11      128.13     41.13 o 
  -2   7  18       90.88      106.33     33.96 o 
  -1   7  18      101.97       99.30     17.54 o 
   0   7  18       58.15       63.68     13.60 o 
  -8   8  18       10.34        9.23     10.22 o 
  -7   8  18       15.41       14.05      5.53 o 
  -6   8  18       32.36       34.67     10.66 o 
  -5   8  18        0.36        5.39      6.85 o 
  -4   8  18        7.49      -12.81     12.81 o 
  -3   8  18       36.11       43.87     16.92 o 
  -2   8  18        0.43       40.53     22.77 o 
  -1   8  18       25.82       19.09     11.03 o 
   0   8  18       19.32       25.92     10.96 o 
  -7   9  18      152.73      167.26     20.84 o 
  -6   9  18      115.26      117.66     23.58 o 
  -5   9  18      157.11      183.52     23.89 o 
  -4   9  18      240.15      317.26     53.42 o 
  -3   9  18      232.54      280.69     30.21 o 
  -2   9  18      216.47      214.15     32.71 o 
  -1   9  18      271.71      316.76     73.42 o 
  -6  10  18       82.28       92.28     18.34 o 
  -5  10  18      154.39      117.58     22.06 o 
  -4  10  18       50.53       40.14     22.81 o 
  -3  10  18       41.57       29.73     14.73 o 
  -2  10  18        5.20       11.67     12.10 o 
  -5  11  18      168.30      218.72     70.12 o 
  -4  11  18      429.94      554.51     46.31 o 
 -10   1  19       11.30       14.54      8.05 o 
  -9   1  19       94.75       90.19     19.07 o 
  -8   1  19       77.13       52.59     11.78 o 
  -7   1  19        2.20        2.56      4.13 o 
  -6   1  19        6.47       11.51      4.81 o 
  -5   1  19      101.44      110.96     29.75 o 
  -4   1  19       21.65       17.08     13.19 o 
  -3   1  19       12.42       19.18     13.01 o 
  -2   1  19       65.53       40.79     11.71 o 
  -1   1  19        1.80       14.42      9.95 o 
   0   1  19        5.75        5.05      9.95 o 
   1   1  19        7.60       38.40      8.66 o 
  -9   2  19      106.79      112.03     25.68 o 
  -8   2  19      129.78      151.28     15.09 o 
  -7   2  19       49.91       33.53     15.12 o 
  -6   2  19       38.41       34.68      8.75 o 
  -5   2  19      292.63      272.84     60.37 o 
  -4   2  19      239.66      213.18     47.50 o 
  -3   2  19      147.26      121.10     35.20 o 
  -2   2  19       98.16       89.21     19.94 o 
  -1   2  19        9.93       13.75      7.96 o 
   0   2  19        2.75       -7.66      9.13 o 
  -9   3  19       94.00       57.06     14.15 o 
  -8   3  19      134.15       93.26     18.24 o 
  -7   3  19       49.16       41.75      8.95 o 
  -6   3  19       58.38       65.48     16.97 o 
  -5   3  19      319.60      269.97     58.72 o 
  -4   3  19      406.74      370.25     35.35 o 
  -3   3  19      150.73      171.87     21.83 o 
  -2   3  19       52.00       83.56     14.11 o 
  -1   3  19       47.90       61.48     14.40 o 
   0   3  19       22.22       34.14     11.92 o 
  -9   4  19       55.19       49.43     16.02 o 
  -8   4  19      115.20       96.85     20.21 o 
  -7   4  19      240.75      257.90     25.52 o 
  -6   4  19      284.07      282.56     32.08 o 
  -5   4  19      367.35      327.59     50.23 o 
  -4   4  19      511.05      497.67     33.23 o 
  -3   4  19      506.90      486.81     33.04 o 
  -2   4  19      249.28      276.03     29.14 o 
  -1   4  19       10.51        9.77      9.82 o 
   0   4  19        1.32        7.84      5.49 o 
  -9   5  19       27.66       18.39      8.72 o 
  -8   5  19       23.97       19.99      8.68 o 
  -7   5  19        7.15        4.13      7.14 o 
  -6   5  19      160.01      159.72     24.27 o 
  -5   5  19      483.19      442.37     55.38 o 
  -4   5  19      398.69      365.45     80.97 o 
  -3   5  19      210.02      183.72     22.84 o 
  -2   5  19      100.69       98.16     23.45 o 
  -1   5  19       47.33       21.28     13.18 o 
   0   5  19       44.06       31.78     11.95 o 
  -8   6  19      144.96      135.55     22.23 o 
  -7   6  19      166.03      147.56     23.07 o 
  -6   6  19      210.10      213.59     29.71 o 
  -5   6  19      246.77      291.93     37.10 o 
  -4   6  19      188.00      174.14     39.07 o 
  -3   6  19      145.88      152.83     26.80 o 
  -2   6  19      125.66      126.92     25.86 o 
  -1   6  19       91.92      108.80     21.09 o 
   0   6  19        7.36       -5.38     10.02 o 
  -8   7  19       80.48       84.71     17.71 o 
  -7   7  19       41.68       40.76      9.20 o 
  -6   7  19       97.52       83.62     21.50 o 
  -5   7  19       80.67       55.31     15.11 o 
  -4   7  19       26.32       11.79     13.19 o 
  -3   7  19       76.60       49.29     21.00 o 
  -2   7  19       74.81       44.29     24.01 o 
  -1   7  19        5.44        0.78     15.26 o 
  -7   8  19       46.66       20.90     12.19 o 
  -6   8  19       34.28       17.79     11.38 o 
  -5   8  19       49.94       28.16     10.87 o 
  -4   8  19       40.21       15.03     11.28 o 
  -3   8  19        7.31       20.78     16.33 o 
  -2   8  19       28.38        7.09     12.50 o 
  -7   9  19       31.16       39.79     20.95 o 
  -6   9  19        0.98       -3.67      9.81 o 
  -5   9  19        1.12        1.34      9.85 o 
  -4   9  19       12.52        9.36     11.99 o 
  -3   9  19        7.36       13.76     15.14 o 
  -2   9  19        0.08        4.72     10.14 o 
  -5  10  19        4.37        7.90     17.89 o 
  -4  10  19        0.02      -13.61     21.86 o 
  -9   0  20      250.30      158.89     97.38 o 
  -8   0  20      643.26      612.17     56.94 o 
  -7   0  20      770.16      853.15    120.96 o 
  -5   0  20      462.38      427.58    149.32 o 
  -4   0  20      175.15      189.02     55.38 o 
  -3   0  20      206.12      204.80     90.40 o 
  -2   0  20      207.94      198.68     37.69 o 
  -1   0  20      180.77      147.55     41.30 o 
   0   0  20      448.20      488.94     41.99 o 
  -9   1  20       12.25       10.59      8.61 o 
  -8   1  20        1.73        9.12      4.93 o 
  -7   1  20        6.62        7.76      5.54 o 
  -6   1  20        0.59        6.57      7.83 o 
  -5   1  20        5.40        1.47      9.86 o 
  -4   1  20       34.93       27.39     11.29 o 
  -3   1  20        0.88       18.87      9.75 o 
  -2   1  20       80.15       96.29     26.94 o 
  -1   1  20        2.46        2.12      7.48 o 
   0   1  20        6.25       21.35      8.32 o 
  -9   2  20       44.45       68.11     29.18 o 
  -8   2  20      114.77      103.08     14.49 o 
  -7   2  20      576.60      581.14     35.87 o 
  -6   2  20      502.29      576.61     74.99 o 
  -5   2  20      262.36      247.13     54.82 o 
  -4   2  20      309.79      314.45     36.67 o 
  -3   2  20      149.89      159.49     35.68 o 
  -2   2  20       33.41       56.66     18.79 o 
  -1   2  20       53.73       32.37     11.85 o 
   0   2  20       98.00       65.21     18.86 o 
  -9   3  20        3.89       14.18     16.88 o 
  -8   3  20        9.06       10.72      6.12 o 
  -7   3  20       10.11       13.32     16.50 o 
  -6   3  20        7.90       13.75      8.55 o 
  -5   3  20       12.51        5.53     11.88 o 
  -4   3  20       33.13        9.36     13.86 o 
  -3   3  20        0.02        3.28      8.05 o 
  -2   3  20       16.31       18.28      9.31 o 
  -1   3  20        1.90        9.41     11.15 o 
  -9   4  20        1.04        1.06      9.86 o 
  -8   4  20        0.52        6.91      5.41 o 
  -7   4  20       31.81       30.39     13.50 o 
  -6   4  20       50.70       33.10     14.01 o 
  -5   4  20       27.82       34.85     10.66 o 
  -4   4  20       63.55       42.39     12.61 o 
  -3   4  20       16.86       19.13      9.50 o 
  -2   4  20        5.55        7.42      8.25 o 
  -1   4  20        1.41       10.02      7.48 o 
  -8   5  20        1.71        5.79      7.35 o 
  -7   5  20       31.78       17.58     10.52 o 
  -6   5  20       28.62       21.83     11.98 o 
  -5   5  20        3.26      -12.54     13.69 o 
  -4   5  20       11.41        7.55     13.14 o 
  -3   5  20        0.04        3.18     21.24 o 
  -2   5  20        0.53       -4.64     12.26 o 
  -1   5  20        0.77       14.88      7.30 o 
  -8   6  20        5.48        2.91     11.38 o 
  -7   6  20      136.26       97.60     26.21 o 
  -6   6  20       52.24       35.43     21.71 o 
  -5   6  20       23.90       33.79     12.07 o 
  -4   6  20       63.41       58.00     14.05 o 
  -3   6  20        1.91       12.07      9.35 o 
  -2   6  20        0.47       12.23     10.61 o 
  -7   7  20       38.59       15.51      8.91 o 
  -6   7  20       81.17       72.46     21.72 o 
  -5   7  20        0.09       21.56     12.87 o 
  -4   7  20       11.67       36.73     21.81 o 
  -3   7  20        0.15       -6.74     20.28 o 
  -2   7  20        3.98        6.65     13.75 o 
  -6   8  20      362.64      420.66     79.68 o 
  -5   8  20      173.50      166.83     25.30 o 
  -4   8  20       46.51       33.77     16.68 o 
  -3   8  20       37.22       26.05     18.13 o 
  -9   1  21        9.52        5.89      9.28 o 
  -8   1  21        2.93        8.05      8.23 o 
  -7   1  21        5.28       -1.78     10.75 o 
  -6   1  21        3.65       -2.68     11.12 o 
  -5   1  21       14.72        9.25      6.63 o 
  -4   1  21        6.18        6.56     11.77 o 
  -3   1  21        4.39       19.38     11.31 o 
  -2   1  21        1.40       -2.84     12.10 o 
  -1   1  21       20.29       17.45      6.98 o 
  -8   2  21      124.96      164.59     29.51 o 
  -7   2  21       28.91       28.14     11.51 o 
  -6   2  21       81.17       81.58     21.03 o 
  -5   2  21       80.62       84.61     19.64 o 
  -4   2  21       42.12       55.30     18.65 o 
  -3   2  21      116.56      145.21     23.72 o 
  -2   2  21       13.98        5.09      9.85 o 
  -8   3  21       50.13       32.84     14.13 o 
  -7   3  21       22.28       28.18     14.20 o 
  -6   3  21       90.45       70.14     17.15 o 
  -5   3  21      126.08      152.61     29.69 o 
  -4   3  21       27.70       21.15      7.06 o 
  -3   3  21       24.81        2.64      9.07 o 
  -2   3  21       33.47       44.65     11.06 o 
  -8   4  21      185.57      203.94     31.38 o 
  -7   4  21      100.86       86.02     22.90 o 
  -6   4  21       60.41       60.91     16.98 o 
  -5   4  21      187.80      143.55     27.16 o 
  -4   4  21      269.41      270.55     67.52 o 
  -3   4  21      154.98      165.51     45.22 o 
  -2   4  21       35.81       30.73     12.48 o 
  -7   5  21      163.65      196.09     38.98 o 
  -6   5  21      119.86       76.20     20.26 o 
  -5   5  21      140.55      120.49     31.82 o 
  -4   5  21       38.42       14.27      9.60 o 
  -3   5  21       17.95       24.39     10.65 o 
  -2   5  21       31.96       14.18     12.72 o 
  -7   6  21      112.76       86.80     22.72 o 
  -6   6  21      210.25      162.76     41.68 o 
  -5   6  21       90.59       94.79     23.23 o 
  -4   6  21       95.12       64.34     28.94 o 
  -3   6  21       96.03      104.55     27.52 o 
  -6   7  21        0.52        9.25     15.45 o 
  -5   7  21        3.60        3.61     13.86 o 
  -4   7  21       20.39        4.81     13.54 o 
  -8   0  22       73.06       56.05     28.22 o 
  -7   0  22       12.98       19.61     14.25 o 
  -6   0  22        5.12       12.91      9.47 o 
  -5   0  22        5.56       10.52     20.66 o 
  -4   0  22        1.50       13.10     17.60 o 
  -3   0  22        6.16        5.74     24.30 o 
  -8   1  22      249.39      229.51     26.03 o 
  -7   1  22      331.48      254.60     62.33 o 
  -6   1  22      247.76      227.93     62.26 o 
  -5   1  22       69.10       62.21     25.73 o 
  -4   1  22       62.24       52.80     20.09 o 
  -3   1  22       25.03       17.16      6.99 o 
  -7   2  22       64.51       45.51     14.26 o 
  -6   2  22        3.20        9.45     11.67 o 
  -5   2  22       21.05        9.38     15.89 o 
  -4   2  22       59.79       34.37      8.61 o 
  -3   2  22        2.23       12.51     13.31 o 
  -7   3  22       59.18       37.33     15.16 o 
  -6   3  22       17.58        9.60      9.96 o 
  -5   3  22       34.66       20.59     11.87 o 
  -4   3  22       47.10       61.11     12.65 o 
  -3   3  22       10.59       11.62     11.67 o 
  -7   4  22       26.83       19.54      8.51 o 
  -6   4  22       11.03        1.91     13.19 o 
  -5   4  22       10.11       12.01      7.84 o 
  -4   4  22        8.61        3.80      7.69 o 
  -6   5  22        6.15       15.57     14.25 o 
  -5   5  22        7.25       14.74      8.87 o 
  -6   1  23       16.22       36.73     21.33 o 
  -5   1  23       20.05       13.09     14.41 o 
                                                 
